# Supplementary material for: Behind the scenes of Popillia japonica integrated pest management: differentially expressed gene analysis following different control treatments
Source: BMC Genomics. 2025 Sep 1;26:788. doi: 10.1186/s12864-025-11949-4 (PMC12400702; doi:10.1186/s12864-025-11949-4)
Supplement: Supplementary file 2 — Supplementary Material 2. [file 12864_2025_11949_MOESM2_ESM.zip]

Archive with 5 entries (5 files):
- TabS1.xlsx
- TabS2.xlsx
- TabS3.xlsx
- TabS4.xlsx
- TabS5.xlsx
