# Supplementary material for: Behind the scenes of Popillia japonica integrated pest management: differentially expressed gene analysis following different control treatments
Source: BMC Genomics. 2025 Sep 1;26:788. doi: 10.1186/s12864-025-11949-4 (PMC12400702; doi:10.1186/s12864-025-11949-4)
Supplement: Supplementary file 2 — Supplementary Material 2. [file 12864_2025_11949_MOESM2_ESM.zip › TabS1.xlsx]

## Sheet: Foglio1
Treatment	Group	Time Point	Symptoms	Mortality
Control	CT	-	General wellness	0%
Deltamethrin-treated LLIN	LLIN8	8 hours	Stunned, laying on back	0%
	LLIN24	24 hours	General paralysis, liquid feces	0%
Bacillus thuringiensis var. galleriae	BTG8	8 hours	Liquid feces, some individuals dazed	0%
	BTG24	24 hours	All individuals dazed, worsened symptoms	0%
Metarhizium robertsii	MRO36	36 hours	Signs of malaise	0%
	MRO96	96 hours	Survivors showed fungal growth on body	~23%
Supplementary Table S1. Phenotypic responses of Popillia japonica to different treatments.
