# Supplementary material for: Behind the scenes of Popillia japonica integrated pest management: differentially expressed gene analysis following different control treatments
Source: BMC Genomics. 2025 Sep 1;26:788. doi: 10.1186/s12864-025-11949-4 (PMC12400702; doi:10.1186/s12864-025-11949-4)
Supplement: Supplementary file 2 — Supplementary Material 2. [file 12864_2025_11949_MOESM2_ESM.zip › TabS2.xlsx]

## Sheet: Sheet1
Library	M PE Seqs
BTG24_1	26.5
BTG24_4	29.9
BTG24_5	35.1
BTG24_8	65.4
BTG24_9	105.6
BTG8_10	33.5
BTG8_13	30.7
BTG8_15	33.7
BTG8_6	34.3
BTG8_9	33.2
CT_14	35
CT_15	35.4
CT_2	32.7
CT_4	32.3
CT_7	33.3
LIN24_6	30.2
LLIN24_10	35.1
LLIN24_3	34.7
LLIN24_5	31.8
LLIN24_9	32.7
LLIN8_2	34.8
LLIN8_3	32.1
LLIN8_4	33.1
LLIN8_6	34
LLIN8_9	33.2
MRO36_1	75
MRO36_11	55.1
MRO36_12	28.6
MRO36_16	30.6
MRO36_19	26
MRO96_10	31.5
MRO96_12	32.5
MRO96_3	28.7
MRO96_6	40.4
MRO96_7	40.1
Supplementary Table S2. Summary of Paired-End Read Counts for Each Library
