# Supplementary material for: Behind the scenes of Popillia japonica integrated pest management: differentially expressed gene analysis following different control treatments
Source: BMC Genomics. 2025 Sep 1;26:788. doi: 10.1186/s12864-025-11949-4 (PMC12400702; doi:10.1186/s12864-025-11949-4)
Supplement: Supplementary file 2 — Supplementary Material 2. [file 12864_2025_11949_MOESM2_ESM.zip › TabS3.xlsx]

## Sheet: Foglio1
	De novo transcriptome	Metazoa filtered de novo transcriptome
Complete BUSCOs (single) (%)	94.2 (40.7)	97.2 (30)
Fragmented BUSCOs (%)	0.3	0.7
Missing BUSCOs (%)	5.5	2.1
Number of transcripts	145566	46513
N50	50015	4185
Supplementary Table S3. Comparative statistics between non-filtered and filtered transcriptome of P. japonica. Refined transcriptome was achieved by removing non-metazoan transcripts after the functional annotation relying on eggNOG taxonomy
