# Supplementary material for: Behind the scenes of Popillia japonica integrated pest management: differentially expressed gene analysis following different control treatments
Source: BMC Genomics. 2025 Sep 1;26:788. doi: 10.1186/s12864-025-11949-4 (PMC12400702; doi:10.1186/s12864-025-11949-4)
Supplement: Supplementary file 2 — Supplementary Material 2. [file 12864_2025_11949_MOESM2_ESM.zip › TabS4.xlsx]

## Sheet: Foglio1
N° of annotated transcripts	Annotation type
30070	BLASTx
29450	BLASTp
25780	Pfam
22198	eggNOG
3554	Not annotated
Supplementary Table S4. Raw numbers of transcript annotation counts among the different employed annotation methods
