# Supplementary material for: Behind the scenes of Popillia japonica integrated pest management: differentially expressed gene analysis following different control treatments
Source: BMC Genomics. 2025 Sep 1;26:788. doi: 10.1186/s12864-025-11949-4 (PMC12400702; doi:10.1186/s12864-025-11949-4)
Supplement: Supplementary file 2 — Supplementary Material 2. [file 12864_2025_11949_MOESM2_ESM.zip › TabS5.xlsx]

## Sheet: Sheet1
Transcript_id	Gene_id	Enriched GO	EggNM.Preferred_me	EggNM.Description	padj_LLIN8_CT	log2FoldChange_LLIN8_CT	padj_LLIN24_CT	log2FoldChange_LLIN24_CT	padj_LLIN24_LLIN8	log2FoldChange_LLIN24_LLIN8	padj_BTG8_CT	log2FoldChange_BTG8_CT	padj_BTG24_CT	log2FoldChange_BTG24_CT	padj_BTG24_BTG8	log2FoldChange_BTG24_BTG8	padj_MRO36_CT	log2FoldChange_MRO36_CT	padj_MRO96_CT	log2FoldChange_MRO96_CT	padj_MRO96_MRO36	log2FoldChange_MRO96_MRO36	EggNM.GOs
TRINITY_DN0_c0_g1_i2	TRINITY_DN0_c0_g1	*	QARS	Belongs to the class-I aminoacyl-tR synthetase family									1.66517e-08	4.33004	5.34846e-08	4.402	1.35771e-07	4.00347	2.81537e-12	4.97495			GO:0000902,GO:0000904,GO:0001932,GO:0001933,GO:0003674,GO:0003676,GO:0003723,GO:0003824,GO:0004812,GO:0004819,GO:0004857,GO:0004860,GO:0005488,GO:0005515,GO:0005575,GO:0005622,GO:0005623,GO:0005737,GO:0005739,GO:0005759,GO:0005829,GO:0006082,GO:0006139,GO:0006355,GO:0006399,GO:0006412,GO:0006418,GO:0006425,GO:0006469,GO:0006518,GO:0006520,GO:0006725,GO:0006807,GO:0007275,GO:0007399,GO:0007417,GO:…
TRINITY_DN0_c0_g1_i2	TRINITY_DN0_c0_g1	*	QARS	Belongs to the class-I aminoacyl-tR synthetase family									1.66517e-08	4.33004	5.34846e-08	4.402	1.35771e-07	4.00347	2.81537e-12	4.97495			GO:0000902,GO:0000904,GO:0001932,GO:0001933,GO:0003674,GO:0003676,GO:0003723,GO:0003824,GO:0004812,GO:0004819,GO:0004857,GO:0004860,GO:0005488,GO:0005515,GO:0005575,GO:0005622,GO:0005623,GO:0005737,GO:0005739,GO:0005759,GO:0005829,GO:0006082,GO:0006139,GO:0006355,GO:0006399,GO:0006412,GO:0006418,GO:0006425,GO:0006469,GO:0006518,GO:0006520,GO:0006725,GO:0006807,GO:0007275,GO:0007399,GO:0007417,GO:…
TRINITY_DN0_c0_g1_i2	TRINITY_DN0_c0_g1	*	QARS	Belongs to the class-I aminoacyl-tR synthetase family									1.66517e-08	4.33004	5.34846e-08	4.402	1.35771e-07	4.00347	2.81537e-12	4.97495			GO:0000902,GO:0000904,GO:0001932,GO:0001933,GO:0003674,GO:0003676,GO:0003723,GO:0003824,GO:0004812,GO:0004819,GO:0004857,GO:0004860,GO:0005488,GO:0005515,GO:0005575,GO:0005622,GO:0005623,GO:0005737,GO:0005739,GO:0005759,GO:0005829,GO:0006082,GO:0006139,GO:0006355,GO:0006399,GO:0006412,GO:0006418,GO:0006425,GO:0006469,GO:0006518,GO:0006520,GO:0006725,GO:0006807,GO:0007275,GO:0007399,GO:0007417,GO:…
TRINITY_DN0_c0_g1_i2	TRINITY_DN0_c0_g1	*	QARS	Belongs to the class-I aminoacyl-tR synthetase family									1.66517e-08	4.33004	5.34846e-08	4.402	1.35771e-07	4.00347	2.81537e-12	4.97495			GO:0000902,GO:0000904,GO:0001932,GO:0001933,GO:0003674,GO:0003676,GO:0003723,GO:0003824,GO:0004812,GO:0004819,GO:0004857,GO:0004860,GO:0005488,GO:0005515,GO:0005575,GO:0005622,GO:0005623,GO:0005737,GO:0005739,GO:0005759,GO:0005829,GO:0006082,GO:0006139,GO:0006355,GO:0006399,GO:0006412,GO:0006418,GO:0006425,GO:0006469,GO:0006518,GO:0006520,GO:0006725,GO:0006807,GO:0007275,GO:0007399,GO:0007417,GO:…
TRINITY_DN10022_c0_g1_i8	TRINITY_DN10022_c0_g1	*	ATP13A1	It is involved in the biological process described with cation transport															0.0090078	-2.72619			GO:0000041,GO:0003674,GO:0003824,GO:0005215,GO:0005384,GO:0005388,GO:0005575,GO:0005622,GO:0005623,GO:0005737,GO:0005783,GO:0005789,GO:0005886,GO:0005887,GO:0006810,GO:0006811,GO:0006812,GO:0006816,GO:0006828,GO:0006873,GO:0006874,GO:0006875,GO:0008150,GO:0008324,GO:0009987,GO:0012505,GO:0015075,GO:0015085,GO:0015318,GO:0015399,GO:0015405,GO:0015410,GO:0015662,GO:0016020,GO:0016021,GO:0016462,GO:…
TRINITY_DN1003_c1_g1_i10	TRINITY_DN1003_c1_g1	*	SH3GLB1	BAR													0.000449452	-6.73711	0.000123843	-6.24786			GO:0000003,GO:0000421,GO:0001558,GO:0003674,GO:0003824,GO:0005488,GO:0005504,GO:0005515,GO:0005543,GO:0005575,GO:0005622,GO:0005623,GO:0005634,GO:0005654,GO:0005737,GO:0005739,GO:0005740,GO:0005768,GO:0005769,GO:0005773,GO:0005774,GO:0005776,GO:0005783,GO:0005829,GO:0006457,GO:0006458,GO:0006629,GO:0006644,GO:0006650,GO:0006654,GO:0006793,GO:0006796,GO:0006810,GO:0006839,GO:0006897,GO:0006898,GO:…
TRINITY_DN1003_c1_g1_i10	TRINITY_DN1003_c1_g1	*	SH3GLB1	BAR													0.000449452	-6.73711	0.000123843	-6.24786			GO:0000003,GO:0000421,GO:0001558,GO:0003674,GO:0003824,GO:0005488,GO:0005504,GO:0005515,GO:0005543,GO:0005575,GO:0005622,GO:0005623,GO:0005634,GO:0005654,GO:0005737,GO:0005739,GO:0005740,GO:0005768,GO:0005769,GO:0005773,GO:0005774,GO:0005776,GO:0005783,GO:0005829,GO:0006457,GO:0006458,GO:0006629,GO:0006644,GO:0006650,GO:0006654,GO:0006793,GO:0006796,GO:0006810,GO:0006839,GO:0006897,GO:0006898,GO:…
TRINITY_DN10036_c0_g1_i3	TRINITY_DN10036_c0_g1	*	GstD2	Glutathione S-transferase, C-termil domain															3.097e-08	-21.084	1.1531e-07	-20.7185	GO:0003674,GO:0003824,GO:0004364,GO:0004601,GO:0004602,GO:0005575,GO:0005576,GO:0005622,GO:0005623,GO:0005737,GO:0006518,GO:0006575,GO:0006749,GO:0006790,GO:0006807,GO:0008150,GO:0008152,GO:0009636,GO:0009987,GO:0016209,GO:0016491,GO:0016684,GO:0016740,GO:0016765,GO:0034641,GO:0042221,GO:0043603,GO:0044237,GO:0044424,GO:0044464,GO:0050896,GO:0051186,GO:0051716,GO:0055114,GO:0070887,GO:0071704,GO:…
TRINITY_DN10036_c0_g1_i3	TRINITY_DN10036_c0_g1	*	GstD2	Glutathione S-transferase, C-termil domain															3.097e-08	-21.084	1.1531e-07	-20.7185	GO:0003674,GO:0003824,GO:0004364,GO:0004601,GO:0004602,GO:0005575,GO:0005576,GO:0005622,GO:0005623,GO:0005737,GO:0006518,GO:0006575,GO:0006749,GO:0006790,GO:0006807,GO:0008150,GO:0008152,GO:0009636,GO:0009987,GO:0016209,GO:0016491,GO:0016684,GO:0016740,GO:0016765,GO:0034641,GO:0042221,GO:0043603,GO:0044237,GO:0044424,GO:0044464,GO:0050896,GO:0051186,GO:0051716,GO:0055114,GO:0070887,GO:0071704,GO:…
TRINITY_DN1004_c0_g1_i7	TRINITY_DN1004_c0_g1		ITIH5	Inter-alpha-trypsin inhibitor heavy chain H4-like Protein															2.87227e-08	2.11684			.
TRINITY_DN10042_c0_g1_i1	TRINITY_DN10042_c0_g1	*	CLIPB1	Belongs to the peptidase S1 family															2.04019e-05	2.83962			GO:0000003,GO:0001703,GO:0002225,GO:0002376,GO:0002682,GO:0002684,GO:0002697,GO:0002699,GO:0002700,GO:0002702,GO:0002759,GO:0002760,GO:0002784,GO:0002786,GO:0002788,GO:0002803,GO:0002804,GO:0002805,GO:0002807,GO:0002808,GO:0002813,GO:0002816,GO:0002831,GO:0002833,GO:0002920,GO:0002922,GO:0003002,GO:0003006,GO:0003674,GO:0003824,GO:0004175,GO:0004252,GO:0005575,GO:0005576,GO:0006508,GO:0006582,GO:…
TRINITY_DN10044_c0_g1_i19	TRINITY_DN10044_c0_g1	*	TSC22D2	TSC22 domain family									0.012401	3.66985			0.0201743	3.1864	0.00192866	5.33266			GO:0000976,GO:0000977,GO:0000978,GO:0000981,GO:0000982,GO:0000987,GO:0001012,GO:0001067,GO:0001077,GO:0001228,GO:0003674,GO:0003676,GO:0003677,GO:0003690,GO:0003700,GO:0005488,GO:0005575,GO:0005622,GO:0005623,GO:0005634,GO:0005737,GO:0006139,GO:0006351,GO:0006355,GO:0006357,GO:0006366,GO:0006725,GO:0006807,GO:0008150,GO:0008152,GO:0008284,GO:0009058,GO:0009059,GO:0009889,GO:0009891,GO:0009893,GO:…
TRINITY_DN10044_c0_g1_i19	TRINITY_DN10044_c0_g1	*	TSC22D2	TSC22 domain family									0.012401	3.66985			0.0201743	3.1864	0.00192866	5.33266			GO:0000976,GO:0000977,GO:0000978,GO:0000981,GO:0000982,GO:0000987,GO:0001012,GO:0001067,GO:0001077,GO:0001228,GO:0003674,GO:0003676,GO:0003677,GO:0003690,GO:0003700,GO:0005488,GO:0005575,GO:0005622,GO:0005623,GO:0005634,GO:0005737,GO:0006139,GO:0006351,GO:0006355,GO:0006357,GO:0006366,GO:0006725,GO:0006807,GO:0008150,GO:0008152,GO:0008284,GO:0009058,GO:0009059,GO:0009889,GO:0009891,GO:0009893,GO:…
TRINITY_DN10044_c0_g1_i19	TRINITY_DN10044_c0_g1	*	TSC22D2	TSC22 domain family									0.012401	3.66985			0.0201743	3.1864	0.00192866	5.33266			GO:0000976,GO:0000977,GO:0000978,GO:0000981,GO:0000982,GO:0000987,GO:0001012,GO:0001067,GO:0001077,GO:0001228,GO:0003674,GO:0003676,GO:0003677,GO:0003690,GO:0003700,GO:0005488,GO:0005575,GO:0005622,GO:0005623,GO:0005634,GO:0005737,GO:0006139,GO:0006351,GO:0006355,GO:0006357,GO:0006366,GO:0006725,GO:0006807,GO:0008150,GO:0008152,GO:0008284,GO:0009058,GO:0009059,GO:0009889,GO:0009891,GO:0009893,GO:…
TRINITY_DN10044_c0_g1_i21	TRINITY_DN10044_c0_g1	*		regulation of MAPK cascade	1.38795e-09	36.2832	2.04495e-09	35.8503									4.19544e-09	34.0743	5.66227e-10	35.2424			GO:0001932,GO:0001933,GO:0005575,GO:0005576,GO:0005615,GO:0006355,GO:0008150,GO:0009889,GO:0009892,GO:0009966,GO:0009968,GO:0010468,GO:0010556,GO:0010563,GO:0010605,GO:0010646,GO:0010648,GO:0019219,GO:0019220,GO:0019222,GO:0023051,GO:0023057,GO:0031323,GO:0031324,GO:0031326,GO:0031399,GO:0031400,GO:0032268,GO:0032269,GO:0042325,GO:0042326,GO:0043408,GO:0043409,GO:0044421,GO:0045936,GO:0048519,GO:…
TRINITY_DN10044_c0_g1_i21	TRINITY_DN10044_c0_g1	*	.	regulation of MAPK cascade	1.38795e-09	36.2832	2.04495e-09	35.8503									4.19544e-09	34.0743	5.66227e-10	35.2424			GO:0001932,GO:0001933,GO:0005575,GO:0005576,GO:0005615,GO:0006355,GO:0008150,GO:0009889,GO:0009892,GO:0009966,GO:0009968,GO:0010468,GO:0010556,GO:0010563,GO:0010605,GO:0010646,GO:0010648,GO:0019219,GO:0019220,GO:0019222,GO:0023051,GO:0023057,GO:0031323,GO:0031324,GO:0031326,GO:0031399,GO:0031400,GO:0032268,GO:0032269,GO:0042325,GO:0042326,GO:0043408,GO:0043409,GO:0044421,GO:0045936,GO:0048519,GO:…
TRINITY_DN10044_c0_g1_i21	TRINITY_DN10044_c0_g1	*	.	regulation of MAPK cascade	1.38795e-09	36.2832	2.04495e-09	35.8503									4.19544e-09	34.0743	5.66227e-10	35.2424			GO:0001932,GO:0001933,GO:0005575,GO:0005576,GO:0005615,GO:0006355,GO:0008150,GO:0009889,GO:0009892,GO:0009966,GO:0009968,GO:0010468,GO:0010556,GO:0010563,GO:0010605,GO:0010646,GO:0010648,GO:0019219,GO:0019220,GO:0019222,GO:0023051,GO:0023057,GO:0031323,GO:0031324,GO:0031326,GO:0031399,GO:0031400,GO:0032268,GO:0032269,GO:0042325,GO:0042326,GO:0043408,GO:0043409,GO:0044421,GO:0045936,GO:0048519,GO:…
TRINITY_DN10044_c0_g1_i21	TRINITY_DN10044_c0_g1	*	.	regulation of MAPK cascade	1.38795e-09	36.2832	2.04495e-09	35.8503									4.19544e-09	34.0743	5.66227e-10	35.2424			GO:0001932,GO:0001933,GO:0005575,GO:0005576,GO:0005615,GO:0006355,GO:0008150,GO:0009889,GO:0009892,GO:0009966,GO:0009968,GO:0010468,GO:0010556,GO:0010563,GO:0010605,GO:0010646,GO:0010648,GO:0019219,GO:0019220,GO:0019222,GO:0023051,GO:0023057,GO:0031323,GO:0031324,GO:0031326,GO:0031399,GO:0031400,GO:0032268,GO:0032269,GO:0042325,GO:0042326,GO:0043408,GO:0043409,GO:0044421,GO:0045936,GO:0048519,GO:…
TRINITY_DN10044_c0_g1_i23	TRINITY_DN10044_c0_g1	*	TSC22D2	TSC22 domain family									0.00136019	-18.0684	0.0023822	-18.4243	3.55386e-08	-31.2624	1.33052e-08	-31.5507			GO:0000976,GO:0000977,GO:0000978,GO:0000981,GO:0000982,GO:0000987,GO:0001012,GO:0001067,GO:0001077,GO:0001228,GO:0003674,GO:0003676,GO:0003677,GO:0003690,GO:0003700,GO:0005488,GO:0005575,GO:0005622,GO:0005623,GO:0005634,GO:0005737,GO:0006139,GO:0006351,GO:0006355,GO:0006357,GO:0006366,GO:0006725,GO:0006807,GO:0008150,GO:0008152,GO:0008284,GO:0009058,GO:0009059,GO:0009889,GO:0009891,GO:0009893,GO:…
TRINITY_DN10044_c0_g1_i23	TRINITY_DN10044_c0_g1	*	TSC22D2	TSC22 domain family									0.00136019	-18.0684	0.0023822	-18.4243	3.55386e-08	-31.2624	1.33052e-08	-31.5507			GO:0000976,GO:0000977,GO:0000978,GO:0000981,GO:0000982,GO:0000987,GO:0001012,GO:0001067,GO:0001077,GO:0001228,GO:0003674,GO:0003676,GO:0003677,GO:0003690,GO:0003700,GO:0005488,GO:0005575,GO:0005622,GO:0005623,GO:0005634,GO:0005737,GO:0006139,GO:0006351,GO:0006355,GO:0006357,GO:0006366,GO:0006725,GO:0006807,GO:0008150,GO:0008152,GO:0008284,GO:0009058,GO:0009059,GO:0009889,GO:0009891,GO:0009893,GO:…
TRINITY_DN10044_c0_g1_i23	TRINITY_DN10044_c0_g1	*	TSC22D2	TSC22 domain family									0.00136019	-18.0684	0.0023822	-18.4243	3.55386e-08	-31.2624	1.33052e-08	-31.5507			GO:0000976,GO:0000977,GO:0000978,GO:0000981,GO:0000982,GO:0000987,GO:0001012,GO:0001067,GO:0001077,GO:0001228,GO:0003674,GO:0003676,GO:0003677,GO:0003690,GO:0003700,GO:0005488,GO:0005575,GO:0005622,GO:0005623,GO:0005634,GO:0005737,GO:0006139,GO:0006351,GO:0006355,GO:0006357,GO:0006366,GO:0006725,GO:0006807,GO:0008150,GO:0008152,GO:0008284,GO:0009058,GO:0009059,GO:0009889,GO:0009891,GO:0009893,GO:…
TRINITY_DN10044_c0_g1_i23	TRINITY_DN10044_c0_g1	*	TSC22D2	TSC22 domain family									0.00136019	-18.0684	0.0023822	-18.4243	3.55386e-08	-31.2624	1.33052e-08	-31.5507			GO:0000976,GO:0000977,GO:0000978,GO:0000981,GO:0000982,GO:0000987,GO:0001012,GO:0001067,GO:0001077,GO:0001228,GO:0003674,GO:0003676,GO:0003677,GO:0003690,GO:0003700,GO:0005488,GO:0005575,GO:0005622,GO:0005623,GO:0005634,GO:0005737,GO:0006139,GO:0006351,GO:0006355,GO:0006357,GO:0006366,GO:0006725,GO:0006807,GO:0008150,GO:0008152,GO:0008284,GO:0009058,GO:0009059,GO:0009889,GO:0009891,GO:0009893,GO:…
TRINITY_DN10045_c0_g1_i3	TRINITY_DN10045_c0_g1	*	RBM47	R recognition motif															0.0287361	-2.09527			GO:0000003,GO:0000228,GO:0000785,GO:0000790,GO:0000792,GO:0001701,GO:0001824,GO:0001825,GO:0001829,GO:0002244,GO:0002376,GO:0002520,GO:0003674,GO:0003676,GO:0003723,GO:0003727,GO:0003729,GO:0005488,GO:0005575,GO:0005622,GO:0005623,GO:0005634,GO:0005654,GO:0005694,GO:0005720,GO:0005737,GO:0006139,GO:0006403,GO:0006725,GO:0006807,GO:0007275,GO:0007565,GO:0007566,GO:0008150,GO:0008152,GO:0008298,GO:…
TRINITY_DN10046_c0_g2_i1	TRINITY_DN10046_c0_g2	*	CAPN1	Belongs to the peptidase C2 family															3.90568e-05	-4.68409	0.000241286	-4.20119	GO:0000003,GO:0000323,GO:0000768,GO:0000785,GO:0001101,GO:0001666,GO:0001667,GO:0001701,GO:0001775,GO:0001824,GO:0002064,GO:0002065,GO:0002066,GO:0002252,GO:0002263,GO:0002274,GO:0002275,GO:0002283,GO:0002366,GO:0002376,GO:0002443,GO:0002444,GO:0002446,GO:0003002,GO:0003006,GO:0003674,GO:0003824,GO:0004175,GO:0004197,GO:0004198,GO:0005102,GO:0005198,GO:0005488,GO:0005509,GO:0005515,GO:0005575,GO:…
TRINITY_DN10046_c0_g2_i1	TRINITY_DN10046_c0_g2	*	CAPN1	Belongs to the peptidase C2 family															3.90568e-05	-4.68409	0.000241286	-4.20119	GO:0000003,GO:0000323,GO:0000768,GO:0000785,GO:0001101,GO:0001666,GO:0001667,GO:0001701,GO:0001775,GO:0001824,GO:0002064,GO:0002065,GO:0002066,GO:0002252,GO:0002263,GO:0002274,GO:0002275,GO:0002283,GO:0002366,GO:0002376,GO:0002443,GO:0002444,GO:0002446,GO:0003002,GO:0003006,GO:0003674,GO:0003824,GO:0004175,GO:0004197,GO:0004198,GO:0005102,GO:0005198,GO:0005488,GO:0005509,GO:0005515,GO:0005575,GO:…
TRINITY_DN10056_c0_g1_i3	TRINITY_DN10056_c0_g1			ZnF_C4 abd HLH domain containing kises domain	0.0384132	-9.40201	0.0224985	-10.3648									0.01173	-11.9072	0.00483196	-11.8147			.
TRINITY_DN10056_c0_g1_i3	TRINITY_DN10056_c0_g1		.	ZnF_C4 abd HLH domain containing kises domain	0.0384132	-9.40201	0.0224985	-10.3648									0.01173	-11.9072	0.00483196	-11.8147			.
TRINITY_DN10056_c0_g1_i3	TRINITY_DN10056_c0_g1		.	ZnF_C4 abd HLH domain containing kises domain	0.0384132	-9.40201	0.0224985	-10.3648									0.01173	-11.9072	0.00483196	-11.8147			.
TRINITY_DN10056_c0_g1_i3	TRINITY_DN10056_c0_g1		.	ZnF_C4 abd HLH domain containing kises domain	0.0384132	-9.40201	0.0224985	-10.3648									0.01173	-11.9072	0.00483196	-11.8147			.
TRINITY_DN10059_c0_g1_i6	TRINITY_DN10059_c0_g1			.																	0.000789308	3.20206	.
TRINITY_DN1006_c0_g1_i29	TRINITY_DN1006_c0_g1	*	BPTF	Zinc ion binding			0.00102634	22.1496	0.00181552	21.9852			0.000727052	19.9655	0.00124867	20.6735			0.000163297	22.2877	0.000268708	22.7121	GO:0000003,GO:0000122,GO:0000228,GO:0000785,GO:0000790,GO:0002165,GO:0002376,GO:0002520,GO:0002682,GO:0002683,GO:0003006,GO:0003674,GO:0003676,GO:0003677,GO:0005102,GO:0005488,GO:0005515,GO:0005575,GO:0005622,GO:0005623,GO:0005634,GO:0005654,GO:0005694,GO:0005737,GO:0006139,GO:0006325,GO:0006338,GO:0006351,GO:0006355,GO:0006357,GO:0006725,GO:0006807,GO:0006996,GO:0007154,GO:0007165,GO:0007275,GO:…
TRINITY_DN1006_c0_g1_i29	TRINITY_DN1006_c0_g1	*	BPTF	Zinc ion binding			0.00102634	22.1496	0.00181552	21.9852			0.000727052	19.9655	0.00124867	20.6735			0.000163297	22.2877	0.000268708	22.7121	GO:0000003,GO:0000122,GO:0000228,GO:0000785,GO:0000790,GO:0002165,GO:0002376,GO:0002520,GO:0002682,GO:0002683,GO:0003006,GO:0003674,GO:0003676,GO:0003677,GO:0005102,GO:0005488,GO:0005515,GO:0005575,GO:0005622,GO:0005623,GO:0005634,GO:0005654,GO:0005694,GO:0005737,GO:0006139,GO:0006325,GO:0006338,GO:0006351,GO:0006355,GO:0006357,GO:0006725,GO:0006807,GO:0006996,GO:0007154,GO:0007165,GO:0007275,GO:…
TRINITY_DN1006_c0_g1_i29	TRINITY_DN1006_c0_g1	*	BPTF	Zinc ion binding			0.00102634	22.1496	0.00181552	21.9852			0.000727052	19.9655	0.00124867	20.6735			0.000163297	22.2877	0.000268708	22.7121	GO:0000003,GO:0000122,GO:0000228,GO:0000785,GO:0000790,GO:0002165,GO:0002376,GO:0002520,GO:0002682,GO:0002683,GO:0003006,GO:0003674,GO:0003676,GO:0003677,GO:0005102,GO:0005488,GO:0005515,GO:0005575,GO:0005622,GO:0005623,GO:0005634,GO:0005654,GO:0005694,GO:0005737,GO:0006139,GO:0006325,GO:0006338,GO:0006351,GO:0006355,GO:0006357,GO:0006725,GO:0006807,GO:0006996,GO:0007154,GO:0007165,GO:0007275,GO:…
TRINITY_DN1006_c0_g1_i29	TRINITY_DN1006_c0_g1	*	BPTF	Zinc ion binding			0.00102634	22.1496	0.00181552	21.9852			0.000727052	19.9655	0.00124867	20.6735			0.000163297	22.2877	0.000268708	22.7121	GO:0000003,GO:0000122,GO:0000228,GO:0000785,GO:0000790,GO:0002165,GO:0002376,GO:0002520,GO:0002682,GO:0002683,GO:0003006,GO:0003674,GO:0003676,GO:0003677,GO:0005102,GO:0005488,GO:0005515,GO:0005575,GO:0005622,GO:0005623,GO:0005634,GO:0005654,GO:0005694,GO:0005737,GO:0006139,GO:0006325,GO:0006338,GO:0006351,GO:0006355,GO:0006357,GO:0006725,GO:0006807,GO:0006996,GO:0007154,GO:0007165,GO:0007275,GO:…
TRINITY_DN1006_c0_g1_i29	TRINITY_DN1006_c0_g1	*	BPTF	Zinc ion binding			0.00102634	22.1496	0.00181552	21.9852			0.000727052	19.9655	0.00124867	20.6735			0.000163297	22.2877	0.000268708	22.7121	GO:0000003,GO:0000122,GO:0000228,GO:0000785,GO:0000790,GO:0002165,GO:0002376,GO:0002520,GO:0002682,GO:0002683,GO:0003006,GO:0003674,GO:0003676,GO:0003677,GO:0005102,GO:0005488,GO:0005515,GO:0005575,GO:0005622,GO:0005623,GO:0005634,GO:0005654,GO:0005694,GO:0005737,GO:0006139,GO:0006325,GO:0006338,GO:0006351,GO:0006355,GO:0006357,GO:0006725,GO:0006807,GO:0006996,GO:0007154,GO:0007165,GO:0007275,GO:…
TRINITY_DN1006_c0_g1_i29	TRINITY_DN1006_c0_g1	*	BPTF	Zinc ion binding			0.00102634	22.1496	0.00181552	21.9852			0.000727052	19.9655	0.00124867	20.6735			0.000163297	22.2877	0.000268708	22.7121	GO:0000003,GO:0000122,GO:0000228,GO:0000785,GO:0000790,GO:0002165,GO:0002376,GO:0002520,GO:0002682,GO:0002683,GO:0003006,GO:0003674,GO:0003676,GO:0003677,GO:0005102,GO:0005488,GO:0005515,GO:0005575,GO:0005622,GO:0005623,GO:0005634,GO:0005654,GO:0005694,GO:0005737,GO:0006139,GO:0006325,GO:0006338,GO:0006351,GO:0006355,GO:0006357,GO:0006725,GO:0006807,GO:0006996,GO:0007154,GO:0007165,GO:0007275,GO:…
TRINITY_DN1006_c0_g1_i36	TRINITY_DN1006_c0_g1	*	BPTF	Zinc ion binding													2.30287e-14	-24.2829	3.27226e-14	-23.9255			GO:0000003,GO:0000122,GO:0000228,GO:0000785,GO:0000790,GO:0002165,GO:0002376,GO:0002520,GO:0002682,GO:0002683,GO:0003006,GO:0003674,GO:0003676,GO:0003677,GO:0005102,GO:0005488,GO:0005515,GO:0005575,GO:0005622,GO:0005623,GO:0005634,GO:0005654,GO:0005694,GO:0005737,GO:0006139,GO:0006325,GO:0006338,GO:0006351,GO:0006355,GO:0006357,GO:0006725,GO:0006807,GO:0006996,GO:0007154,GO:0007165,GO:0007275,GO:…
TRINITY_DN1006_c0_g1_i36	TRINITY_DN1006_c0_g1	*	BPTF	Zinc ion binding													2.30287e-14	-24.2829	3.27226e-14	-23.9255			GO:0000003,GO:0000122,GO:0000228,GO:0000785,GO:0000790,GO:0002165,GO:0002376,GO:0002520,GO:0002682,GO:0002683,GO:0003006,GO:0003674,GO:0003676,GO:0003677,GO:0005102,GO:0005488,GO:0005515,GO:0005575,GO:0005622,GO:0005623,GO:0005634,GO:0005654,GO:0005694,GO:0005737,GO:0006139,GO:0006325,GO:0006338,GO:0006351,GO:0006355,GO:0006357,GO:0006725,GO:0006807,GO:0006996,GO:0007154,GO:0007165,GO:0007275,GO:…
TRINITY_DN1006_c0_g1_i37	TRINITY_DN1006_c0_g1	*	BPTF	Zinc ion binding	0.00403895	19.634			0.00423009	-19.8024			0.001055	19.1448	0.00181899	19.7613	0.000616518	21.6178	0.000953278	18.3597			GO:0000003,GO:0000122,GO:0000228,GO:0000785,GO:0000790,GO:0002165,GO:0002376,GO:0002520,GO:0002682,GO:0002683,GO:0003006,GO:0003674,GO:0003676,GO:0003677,GO:0005102,GO:0005488,GO:0005515,GO:0005575,GO:0005622,GO:0005623,GO:0005634,GO:0005654,GO:0005694,GO:0005737,GO:0006139,GO:0006325,GO:0006338,GO:0006351,GO:0006355,GO:0006357,GO:0006725,GO:0006807,GO:0006996,GO:0007154,GO:0007165,GO:0007275,GO:…
TRINITY_DN1006_c0_g1_i37	TRINITY_DN1006_c0_g1	*	BPTF	Zinc ion binding	0.00403895	19.634			0.00423009	-19.8024			0.001055	19.1448	0.00181899	19.7613	0.000616518	21.6178	0.000953278	18.3597			GO:0000003,GO:0000122,GO:0000228,GO:0000785,GO:0000790,GO:0002165,GO:0002376,GO:0002520,GO:0002682,GO:0002683,GO:0003006,GO:0003674,GO:0003676,GO:0003677,GO:0005102,GO:0005488,GO:0005515,GO:0005575,GO:0005622,GO:0005623,GO:0005634,GO:0005654,GO:0005694,GO:0005737,GO:0006139,GO:0006325,GO:0006338,GO:0006351,GO:0006355,GO:0006357,GO:0006725,GO:0006807,GO:0006996,GO:0007154,GO:0007165,GO:0007275,GO:…
TRINITY_DN1006_c0_g1_i37	TRINITY_DN1006_c0_g1	*	BPTF	Zinc ion binding	0.00403895	19.634			0.00423009	-19.8024			0.001055	19.1448	0.00181899	19.7613	0.000616518	21.6178	0.000953278	18.3597			GO:0000003,GO:0000122,GO:0000228,GO:0000785,GO:0000790,GO:0002165,GO:0002376,GO:0002520,GO:0002682,GO:0002683,GO:0003006,GO:0003674,GO:0003676,GO:0003677,GO:0005102,GO:0005488,GO:0005515,GO:0005575,GO:0005622,GO:0005623,GO:0005634,GO:0005654,GO:0005694,GO:0005737,GO:0006139,GO:0006325,GO:0006338,GO:0006351,GO:0006355,GO:0006357,GO:0006725,GO:0006807,GO:0006996,GO:0007154,GO:0007165,GO:0007275,GO:…
TRINITY_DN1006_c0_g1_i37	TRINITY_DN1006_c0_g1	*	BPTF	Zinc ion binding	0.00403895	19.634			0.00423009	-19.8024			0.001055	19.1448	0.00181899	19.7613	0.000616518	21.6178	0.000953278	18.3597			GO:0000003,GO:0000122,GO:0000228,GO:0000785,GO:0000790,GO:0002165,GO:0002376,GO:0002520,GO:0002682,GO:0002683,GO:0003006,GO:0003674,GO:0003676,GO:0003677,GO:0005102,GO:0005488,GO:0005515,GO:0005575,GO:0005622,GO:0005623,GO:0005634,GO:0005654,GO:0005694,GO:0005737,GO:0006139,GO:0006325,GO:0006338,GO:0006351,GO:0006355,GO:0006357,GO:0006725,GO:0006807,GO:0006996,GO:0007154,GO:0007165,GO:0007275,GO:…
TRINITY_DN1006_c0_g1_i37	TRINITY_DN1006_c0_g1	*	BPTF	Zinc ion binding	0.00403895	19.634			0.00423009	-19.8024			0.001055	19.1448	0.00181899	19.7613	0.000616518	21.6178	0.000953278	18.3597			GO:0000003,GO:0000122,GO:0000228,GO:0000785,GO:0000790,GO:0002165,GO:0002376,GO:0002520,GO:0002682,GO:0002683,GO:0003006,GO:0003674,GO:0003676,GO:0003677,GO:0005102,GO:0005488,GO:0005515,GO:0005575,GO:0005622,GO:0005623,GO:0005634,GO:0005654,GO:0005694,GO:0005737,GO:0006139,GO:0006325,GO:0006338,GO:0006351,GO:0006355,GO:0006357,GO:0006725,GO:0006807,GO:0006996,GO:0007154,GO:0007165,GO:0007275,GO:…
TRINITY_DN1006_c0_g1_i37	TRINITY_DN1006_c0_g1	*	BPTF	Zinc ion binding	0.00403895	19.634			0.00423009	-19.8024			0.001055	19.1448	0.00181899	19.7613	0.000616518	21.6178	0.000953278	18.3597			GO:0000003,GO:0000122,GO:0000228,GO:0000785,GO:0000790,GO:0002165,GO:0002376,GO:0002520,GO:0002682,GO:0002683,GO:0003006,GO:0003674,GO:0003676,GO:0003677,GO:0005102,GO:0005488,GO:0005515,GO:0005575,GO:0005622,GO:0005623,GO:0005634,GO:0005654,GO:0005694,GO:0005737,GO:0006139,GO:0006325,GO:0006338,GO:0006351,GO:0006355,GO:0006357,GO:0006725,GO:0006807,GO:0006996,GO:0007154,GO:0007165,GO:0007275,GO:…
TRINITY_DN1006_c0_g1_i44	TRINITY_DN1006_c0_g1	*	BPTF	Zinc ion binding			4.77909e-05	26.3518	8.25261e-05	26.3489									1.06616e-05	25.9524	1.85161e-05	26.2524	GO:0000003,GO:0000122,GO:0000228,GO:0000785,GO:0000790,GO:0002165,GO:0002376,GO:0002520,GO:0002682,GO:0002683,GO:0003006,GO:0003674,GO:0003676,GO:0003677,GO:0005102,GO:0005488,GO:0005515,GO:0005575,GO:0005622,GO:0005623,GO:0005634,GO:0005654,GO:0005694,GO:0005737,GO:0006139,GO:0006325,GO:0006338,GO:0006351,GO:0006355,GO:0006357,GO:0006725,GO:0006807,GO:0006996,GO:0007154,GO:0007165,GO:0007275,GO:…
TRINITY_DN1006_c0_g1_i44	TRINITY_DN1006_c0_g1	*	BPTF	Zinc ion binding			4.77909e-05	26.3518	8.25261e-05	26.3489									1.06616e-05	25.9524	1.85161e-05	26.2524	GO:0000003,GO:0000122,GO:0000228,GO:0000785,GO:0000790,GO:0002165,GO:0002376,GO:0002520,GO:0002682,GO:0002683,GO:0003006,GO:0003674,GO:0003676,GO:0003677,GO:0005102,GO:0005488,GO:0005515,GO:0005575,GO:0005622,GO:0005623,GO:0005634,GO:0005654,GO:0005694,GO:0005737,GO:0006139,GO:0006325,GO:0006338,GO:0006351,GO:0006355,GO:0006357,GO:0006725,GO:0006807,GO:0006996,GO:0007154,GO:0007165,GO:0007275,GO:…
TRINITY_DN1006_c0_g1_i44	TRINITY_DN1006_c0_g1	*	BPTF	Zinc ion binding			4.77909e-05	26.3518	8.25261e-05	26.3489									1.06616e-05	25.9524	1.85161e-05	26.2524	GO:0000003,GO:0000122,GO:0000228,GO:0000785,GO:0000790,GO:0002165,GO:0002376,GO:0002520,GO:0002682,GO:0002683,GO:0003006,GO:0003674,GO:0003676,GO:0003677,GO:0005102,GO:0005488,GO:0005515,GO:0005575,GO:0005622,GO:0005623,GO:0005634,GO:0005654,GO:0005694,GO:0005737,GO:0006139,GO:0006325,GO:0006338,GO:0006351,GO:0006355,GO:0006357,GO:0006725,GO:0006807,GO:0006996,GO:0007154,GO:0007165,GO:0007275,GO:…
TRINITY_DN1006_c0_g1_i44	TRINITY_DN1006_c0_g1	*	BPTF	Zinc ion binding			4.77909e-05	26.3518	8.25261e-05	26.3489									1.06616e-05	25.9524	1.85161e-05	26.2524	GO:0000003,GO:0000122,GO:0000228,GO:0000785,GO:0000790,GO:0002165,GO:0002376,GO:0002520,GO:0002682,GO:0002683,GO:0003006,GO:0003674,GO:0003676,GO:0003677,GO:0005102,GO:0005488,GO:0005515,GO:0005575,GO:0005622,GO:0005623,GO:0005634,GO:0005654,GO:0005694,GO:0005737,GO:0006139,GO:0006325,GO:0006338,GO:0006351,GO:0006355,GO:0006357,GO:0006725,GO:0006807,GO:0006996,GO:0007154,GO:0007165,GO:0007275,GO:…
TRINITY_DN1006_c0_g1_i45	TRINITY_DN1006_c0_g1	*	BPTF	Zinc ion binding							0.00123348	-19.4558			0.00054065	20.5161			0.000273417	-19.6037	6.30474e-05	-22.7223	GO:0000003,GO:0000122,GO:0000228,GO:0000785,GO:0000790,GO:0002165,GO:0002376,GO:0002520,GO:0002682,GO:0002683,GO:0003006,GO:0003674,GO:0003676,GO:0003677,GO:0005102,GO:0005488,GO:0005515,GO:0005575,GO:0005622,GO:0005623,GO:0005634,GO:0005654,GO:0005694,GO:0005737,GO:0006139,GO:0006325,GO:0006338,GO:0006351,GO:0006355,GO:0006357,GO:0006725,GO:0006807,GO:0006996,GO:0007154,GO:0007165,GO:0007275,GO:…
TRINITY_DN1006_c0_g1_i45	TRINITY_DN1006_c0_g1	*	BPTF	Zinc ion binding							0.00123348	-19.4558			0.00054065	20.5161			0.000273417	-19.6037	6.30474e-05	-22.7223	GO:0000003,GO:0000122,GO:0000228,GO:0000785,GO:0000790,GO:0002165,GO:0002376,GO:0002520,GO:0002682,GO:0002683,GO:0003006,GO:0003674,GO:0003676,GO:0003677,GO:0005102,GO:0005488,GO:0005515,GO:0005575,GO:0005622,GO:0005623,GO:0005634,GO:0005654,GO:0005694,GO:0005737,GO:0006139,GO:0006325,GO:0006338,GO:0006351,GO:0006355,GO:0006357,GO:0006725,GO:0006807,GO:0006996,GO:0007154,GO:0007165,GO:0007275,GO:…
TRINITY_DN1006_c0_g1_i45	TRINITY_DN1006_c0_g1	*	BPTF	Zinc ion binding							0.00123348	-19.4558			0.00054065	20.5161			0.000273417	-19.6037	6.30474e-05	-22.7223	GO:0000003,GO:0000122,GO:0000228,GO:0000785,GO:0000790,GO:0002165,GO:0002376,GO:0002520,GO:0002682,GO:0002683,GO:0003006,GO:0003674,GO:0003676,GO:0003677,GO:0005102,GO:0005488,GO:0005515,GO:0005575,GO:0005622,GO:0005623,GO:0005634,GO:0005654,GO:0005694,GO:0005737,GO:0006139,GO:0006325,GO:0006338,GO:0006351,GO:0006355,GO:0006357,GO:0006725,GO:0006807,GO:0006996,GO:0007154,GO:0007165,GO:0007275,GO:…
TRINITY_DN1006_c0_g1_i45	TRINITY_DN1006_c0_g1	*	BPTF	Zinc ion binding							0.00123348	-19.4558			0.00054065	20.5161			0.000273417	-19.6037	6.30474e-05	-22.7223	GO:0000003,GO:0000122,GO:0000228,GO:0000785,GO:0000790,GO:0002165,GO:0002376,GO:0002520,GO:0002682,GO:0002683,GO:0003006,GO:0003674,GO:0003676,GO:0003677,GO:0005102,GO:0005488,GO:0005515,GO:0005575,GO:0005622,GO:0005623,GO:0005634,GO:0005654,GO:0005694,GO:0005737,GO:0006139,GO:0006325,GO:0006338,GO:0006351,GO:0006355,GO:0006357,GO:0006725,GO:0006807,GO:0006996,GO:0007154,GO:0007165,GO:0007275,GO:…
TRINITY_DN1006_c0_g1_i8	TRINITY_DN1006_c0_g1	*	BPTF	Zinc ion binding									0.00678328	-12.985	0.0477809	-4.89624			2.51242e-17	-46.9544	6.79116e-16	-45.4522	GO:0000003,GO:0000122,GO:0000228,GO:0000785,GO:0000790,GO:0002165,GO:0002376,GO:0002520,GO:0002682,GO:0002683,GO:0003006,GO:0003674,GO:0003676,GO:0003677,GO:0005102,GO:0005488,GO:0005515,GO:0005575,GO:0005622,GO:0005623,GO:0005634,GO:0005654,GO:0005694,GO:0005737,GO:0006139,GO:0006325,GO:0006338,GO:0006351,GO:0006355,GO:0006357,GO:0006725,GO:0006807,GO:0006996,GO:0007154,GO:0007165,GO:0007275,GO:…
TRINITY_DN1006_c0_g1_i8	TRINITY_DN1006_c0_g1	*	BPTF	Zinc ion binding									0.00678328	-12.985	0.0477809	-4.89624			2.51242e-17	-46.9544	6.79116e-16	-45.4522	GO:0000003,GO:0000122,GO:0000228,GO:0000785,GO:0000790,GO:0002165,GO:0002376,GO:0002520,GO:0002682,GO:0002683,GO:0003006,GO:0003674,GO:0003676,GO:0003677,GO:0005102,GO:0005488,GO:0005515,GO:0005575,GO:0005622,GO:0005623,GO:0005634,GO:0005654,GO:0005694,GO:0005737,GO:0006139,GO:0006325,GO:0006338,GO:0006351,GO:0006355,GO:0006357,GO:0006725,GO:0006807,GO:0006996,GO:0007154,GO:0007165,GO:0007275,GO:…
TRINITY_DN1006_c0_g1_i8	TRINITY_DN1006_c0_g1	*	BPTF	Zinc ion binding									0.00678328	-12.985	0.0477809	-4.89624			2.51242e-17	-46.9544	6.79116e-16	-45.4522	GO:0000003,GO:0000122,GO:0000228,GO:0000785,GO:0000790,GO:0002165,GO:0002376,GO:0002520,GO:0002682,GO:0002683,GO:0003006,GO:0003674,GO:0003676,GO:0003677,GO:0005102,GO:0005488,GO:0005515,GO:0005575,GO:0005622,GO:0005623,GO:0005634,GO:0005654,GO:0005694,GO:0005737,GO:0006139,GO:0006325,GO:0006338,GO:0006351,GO:0006355,GO:0006357,GO:0006725,GO:0006807,GO:0006996,GO:0007154,GO:0007165,GO:0007275,GO:…
TRINITY_DN1006_c0_g1_i8	TRINITY_DN1006_c0_g1	*	BPTF	Zinc ion binding									0.00678328	-12.985	0.0477809	-4.89624			2.51242e-17	-46.9544	6.79116e-16	-45.4522	GO:0000003,GO:0000122,GO:0000228,GO:0000785,GO:0000790,GO:0002165,GO:0002376,GO:0002520,GO:0002682,GO:0002683,GO:0003006,GO:0003674,GO:0003676,GO:0003677,GO:0005102,GO:0005488,GO:0005515,GO:0005575,GO:0005622,GO:0005623,GO:0005634,GO:0005654,GO:0005694,GO:0005737,GO:0006139,GO:0006325,GO:0006338,GO:0006351,GO:0006355,GO:0006357,GO:0006725,GO:0006807,GO:0006996,GO:0007154,GO:0007165,GO:0007275,GO:…
TRINITY_DN10078_c0_g1_i2	TRINITY_DN10078_c0_g1	*	.	Chitin-binding domain type 2	0.0263839	2.69834	0.00333762	5.89495					0.00430788	4.79303			0.00266334	5.68785	0.00103219	5.08696			GO:0000003,GO:0000278,GO:0000281,GO:0000910,GO:0003006,GO:0003674,GO:0005488,GO:0005515,GO:0005575,GO:0005623,GO:0007049,GO:0007275,GO:0007276,GO:0007281,GO:0007292,GO:0008061,GO:0008144,GO:0008150,GO:0009653,GO:0009790,GO:0009792,GO:0009987,GO:0010564,GO:0019953,GO:0022402,GO:0022412,GO:0022414,GO:0030154,GO:0030312,GO:0030703,GO:0032465,GO:0032501,GO:0032502,GO:0032504,GO:0044464,GO:0044703,GO:…
TRINITY_DN10078_c0_g1_i2	TRINITY_DN10078_c0_g1	*	.	Chitin-binding domain type 2	0.0263839	2.69834	0.00333762	5.89495					0.00430788	4.79303			0.00266334	5.68785	0.00103219	5.08696			GO:0000003,GO:0000278,GO:0000281,GO:0000910,GO:0003006,GO:0003674,GO:0005488,GO:0005515,GO:0005575,GO:0005623,GO:0007049,GO:0007275,GO:0007276,GO:0007281,GO:0007292,GO:0008061,GO:0008144,GO:0008150,GO:0009653,GO:0009790,GO:0009792,GO:0009987,GO:0010564,GO:0019953,GO:0022402,GO:0022412,GO:0022414,GO:0030154,GO:0030312,GO:0030703,GO:0032465,GO:0032501,GO:0032502,GO:0032504,GO:0044464,GO:0044703,GO:…
TRINITY_DN10078_c0_g1_i2	TRINITY_DN10078_c0_g1	*		Chitin-binding domain type 2	0.0263839	2.69834	0.00333762	5.89495					0.00430788	4.79303			0.00266334	5.68785	0.00103219	5.08696			GO:0000003,GO:0000278,GO:0000281,GO:0000910,GO:0003006,GO:0003674,GO:0005488,GO:0005515,GO:0005575,GO:0005623,GO:0007049,GO:0007275,GO:0007276,GO:0007281,GO:0007292,GO:0008061,GO:0008144,GO:0008150,GO:0009653,GO:0009790,GO:0009792,GO:0009987,GO:0010564,GO:0019953,GO:0022402,GO:0022412,GO:0022414,GO:0030154,GO:0030312,GO:0030703,GO:0032465,GO:0032501,GO:0032502,GO:0032504,GO:0044464,GO:0044703,GO:…
TRINITY_DN10078_c0_g1_i2	TRINITY_DN10078_c0_g1	*	.	Chitin-binding domain type 2	0.0263839	2.69834	0.00333762	5.89495					0.00430788	4.79303			0.00266334	5.68785	0.00103219	5.08696			GO:0000003,GO:0000278,GO:0000281,GO:0000910,GO:0003006,GO:0003674,GO:0005488,GO:0005515,GO:0005575,GO:0005623,GO:0007049,GO:0007275,GO:0007276,GO:0007281,GO:0007292,GO:0008061,GO:0008144,GO:0008150,GO:0009653,GO:0009790,GO:0009792,GO:0009987,GO:0010564,GO:0019953,GO:0022402,GO:0022412,GO:0022414,GO:0030154,GO:0030312,GO:0030703,GO:0032465,GO:0032501,GO:0032502,GO:0032504,GO:0044464,GO:0044703,GO:…
TRINITY_DN10078_c0_g1_i2	TRINITY_DN10078_c0_g1	*	.	Chitin-binding domain type 2	0.0263839	2.69834	0.00333762	5.89495					0.00430788	4.79303			0.00266334	5.68785	0.00103219	5.08696			GO:0000003,GO:0000278,GO:0000281,GO:0000910,GO:0003006,GO:0003674,GO:0005488,GO:0005515,GO:0005575,GO:0005623,GO:0007049,GO:0007275,GO:0007276,GO:0007281,GO:0007292,GO:0008061,GO:0008144,GO:0008150,GO:0009653,GO:0009790,GO:0009792,GO:0009987,GO:0010564,GO:0019953,GO:0022402,GO:0022412,GO:0022414,GO:0030154,GO:0030312,GO:0030703,GO:0032465,GO:0032501,GO:0032502,GO:0032504,GO:0044464,GO:0044703,GO:…
TRINITY_DN1008_c0_g1_i32	TRINITY_DN1008_c0_g1		.	Jerky protein homolog-like															0.000162599	-6.46467	0.0252766	-2.01278	.
TRINITY_DN1008_c0_g1_i32	TRINITY_DN1008_c0_g1			Jerky protein homolog-like															0.000162599	-6.46467	0.0252766	-2.01278	.
TRINITY_DN10087_c0_g1_i2	TRINITY_DN10087_c0_g1	*		Slit protein															1.16552e-07	-2.36267			GO:0000902,GO:0000904,GO:0007275,GO:0007399,GO:0007409,GO:0008150,GO:0009653,GO:0009987,GO:0016043,GO:0022008,GO:0030030,GO:0030154,GO:0030182,GO:0031175,GO:0032501,GO:0032502,GO:0032989,GO:0032990,GO:0048468,GO:0048666,GO:0048667,GO:0048699,GO:0048731,GO:0048812,GO:0048856,GO:0048858,GO:0048869,GO:0061564,GO:0071840,GO:0120036,GO:0120039
TRINITY_DN1012_c0_g1_i10	TRINITY_DN1012_c0_g1		.	catalytic activity. It is involved in the biological process described with metabolic process	1.64657e-16	-24.6495			3.69123e-16	24.3447													.
TRINITY_DN1012_c0_g1_i10	TRINITY_DN1012_c0_g1			catalytic activity. It is involved in the biological process described with metabolic process	1.64657e-16	-24.6495			3.69123e-16	24.3447													.
TRINITY_DN10128_c0_g1_i2	TRINITY_DN10128_c0_g1	*	KIAA1033	WASH complex subunit 7, N-termil													0.00946864	-2.83027					GO:0005575,GO:0005622,GO:0005623,GO:0005634,GO:0005654,GO:0005737,GO:0005768,GO:0006810,GO:0006996,GO:0007032,GO:0008150,GO:0009987,GO:0010256,GO:0012505,GO:0016043,GO:0016050,GO:0016192,GO:0016197,GO:0030155,GO:0031410,GO:0031974,GO:0031981,GO:0031982,GO:0032991,GO:0043226,GO:0043227,GO:0043229,GO:0043231,GO:0043233,GO:0044422,GO:0044424,GO:0044428,GO:0044444,GO:0044446,GO:0044464,GO:0045785,GO:…
TRINITY_DN10144_c0_g1_i3	TRINITY_DN10144_c0_g1	*	ITGAE	integrin-mediated sigling pathway																	0.00971426	2.04272	GO:0005575,GO:0005623,GO:0005886,GO:0005887,GO:0008150,GO:0008305,GO:0009897,GO:0009986,GO:0009987,GO:0016020,GO:0016021,GO:0016043,GO:0030198,GO:0031224,GO:0031226,GO:0032991,GO:0043062,GO:0043235,GO:0044425,GO:0044459,GO:0044464,GO:0071840,GO:0071944,GO:0098552,GO:0098636,GO:0098796,GO:0098797,GO:0098802
TRINITY_DN10145_c0_g1_i1	TRINITY_DN10145_c0_g1	*	LIN28B	Cold shock protein domain																	5.63719e-05	2.14055	GO:0000003,GO:0001708,GO:0003006,GO:0003674,GO:0003676,GO:0003723,GO:0003729,GO:0003730,GO:0005488,GO:0005515,GO:0005575,GO:0005622,GO:0005623,GO:0005634,GO:0005730,GO:0005737,GO:0005829,GO:0006139,GO:0006396,GO:0006401,GO:0006725,GO:0006807,GO:0007276,GO:0007281,GO:0007292,GO:0007549,GO:0008150,GO:0008152,GO:0008284,GO:0009056,GO:0009057,GO:0009892,GO:0009893,GO:0009966,GO:0009967,GO:0009987,GO:…
TRINITY_DN1018_c0_g1_i17	TRINITY_DN1018_c0_g1	*	NFYA	CCAAT-Binding transcription Factor									0.00194876	4.82593			0.0165757	2.57815					GO:0000976,GO:0000977,GO:0000978,GO:0000981,GO:0000982,GO:0000987,GO:0001012,GO:0001067,GO:0001077,GO:0001221,GO:0001228,GO:0001654,GO:0001745,GO:0001751,GO:0001754,GO:0003674,GO:0003676,GO:0003677,GO:0003690,GO:0003700,GO:0005488,GO:0005515,GO:0005575,GO:0005622,GO:0005623,GO:0005634,GO:0005654,GO:0005667,GO:0006139,GO:0006351,GO:0006355,GO:0006357,GO:0006366,GO:0006725,GO:0006807,GO:0007275,GO:…
TRINITY_DN1018_c0_g1_i17	TRINITY_DN1018_c0_g1	*	NFYA	CCAAT-Binding transcription Factor									0.00194876	4.82593			0.0165757	2.57815					GO:0000976,GO:0000977,GO:0000978,GO:0000981,GO:0000982,GO:0000987,GO:0001012,GO:0001067,GO:0001077,GO:0001221,GO:0001228,GO:0001654,GO:0001745,GO:0001751,GO:0001754,GO:0003674,GO:0003676,GO:0003677,GO:0003690,GO:0003700,GO:0005488,GO:0005515,GO:0005575,GO:0005622,GO:0005623,GO:0005634,GO:0005654,GO:0005667,GO:0006139,GO:0006351,GO:0006355,GO:0006357,GO:0006366,GO:0006725,GO:0006807,GO:0007275,GO:…
TRINITY_DN1019_c1_g1_i5	TRINITY_DN1019_c1_g1	*	GOPC	cytoplasmic sequestering of CFTR protein													0.00890267	-3.93255			0.000746896	5.84247	GO:0000003,GO:0000139,GO:0000149,GO:0000323,GO:0001664,GO:0003006,GO:0003674,GO:0005102,GO:0005109,GO:0005488,GO:0005515,GO:0005575,GO:0005622,GO:0005623,GO:0005737,GO:0005764,GO:0005765,GO:0005773,GO:0005774,GO:0005794,GO:0005798,GO:0005802,GO:0005886,GO:0006810,GO:0006888,GO:0006892,GO:0006893,GO:0006914,GO:0006996,GO:0006997,GO:0007276,GO:0007281,GO:0007283,GO:0007286,GO:0007289,GO:0008022,GO:…
TRINITY_DN1019_c1_g1_i5	TRINITY_DN1019_c1_g1	*	GOPC	cytoplasmic sequestering of CFTR protein													0.00890267	-3.93255			0.000746896	5.84247	GO:0000003,GO:0000139,GO:0000149,GO:0000323,GO:0001664,GO:0003006,GO:0003674,GO:0005102,GO:0005109,GO:0005488,GO:0005515,GO:0005575,GO:0005622,GO:0005623,GO:0005737,GO:0005764,GO:0005765,GO:0005773,GO:0005774,GO:0005794,GO:0005798,GO:0005802,GO:0005886,GO:0006810,GO:0006888,GO:0006892,GO:0006893,GO:0006914,GO:0006996,GO:0006997,GO:0007276,GO:0007281,GO:0007283,GO:0007286,GO:0007289,GO:0008022,GO:…
TRINITY_DN1020_c0_g1_i14	TRINITY_DN1020_c0_g1		.	chlorophyllide a oxygese [overall] activity													5.84406e-05	-24.892	2.48699e-05	-24.9231			.
TRINITY_DN1020_c0_g1_i14	TRINITY_DN1020_c0_g1			chlorophyllide a oxygese [overall] activity													5.84406e-05	-24.892	2.48699e-05	-24.9231			.
TRINITY_DN10200_c0_g1_i1	TRINITY_DN10200_c0_g1	*	Obp76a	Insect pheromone/odorant binding protein domains.															0.000156791	-4.99882			GO:0000003,GO:0003008,GO:0003674,GO:0005488,GO:0005549,GO:0005575,GO:0005576,GO:0007600,GO:0007606,GO:0007608,GO:0007610,GO:0007617,GO:0007618,GO:0007619,GO:0007635,GO:0008144,GO:0008150,GO:0009636,GO:0010033,GO:0019098,GO:0019236,GO:0019953,GO:0022414,GO:0032501,GO:0032504,GO:0035274,GO:0035275,GO:0042048,GO:0042221,GO:0042493,GO:0044703,GO:0045471,GO:0046677,GO:0048609,GO:0050877,GO:0050896,GO:…
TRINITY_DN1021_c1_g2_i13	TRINITY_DN1021_c1_g2			D-binding transcription factor activity, R polymerase II-specific															0.0193616	-2.44001			.
TRINITY_DN1022_c0_g1_i7	TRINITY_DN1022_c0_g1	*	ATG16L1	Autophagy protein 16 (ATG16)							0.00981694	-14.1348			0.00342979	17.7598							GO:0000045,GO:0000272,GO:0000421,GO:0001894,GO:0002065,GO:0002067,GO:0002165,GO:0003674,GO:0003824,GO:0005488,GO:0005515,GO:0005575,GO:0005622,GO:0005623,GO:0005737,GO:0005773,GO:0005774,GO:0005776,GO:0005829,GO:0005856,GO:0005929,GO:0005930,GO:0005975,GO:0005976,GO:0005977,GO:0005980,GO:0006073,GO:0006091,GO:0006112,GO:0006464,GO:0006497,GO:0006501,GO:0006807,GO:0006914,GO:0006950,GO:0006952,GO:…
TRINITY_DN1022_c0_g1_i7	TRINITY_DN1022_c0_g1	*	ATG16L1	Autophagy protein 16 (ATG16)							0.00981694	-14.1348			0.00342979	17.7598							GO:0000045,GO:0000272,GO:0000421,GO:0001894,GO:0002065,GO:0002067,GO:0002165,GO:0003674,GO:0003824,GO:0005488,GO:0005515,GO:0005575,GO:0005622,GO:0005623,GO:0005737,GO:0005773,GO:0005774,GO:0005776,GO:0005829,GO:0005856,GO:0005929,GO:0005930,GO:0005975,GO:0005976,GO:0005977,GO:0005980,GO:0006073,GO:0006091,GO:0006112,GO:0006464,GO:0006497,GO:0006501,GO:0006807,GO:0006914,GO:0006950,GO:0006952,GO:…
TRINITY_DN10220_c0_g1_i1	TRINITY_DN10220_c0_g1		.	Lytic polysaccharide mono-oxygese, cellulose-degrading															2.17773e-08	2.19103	2.73036e-09	2.46686	.
TRINITY_DN10220_c0_g1_i1	TRINITY_DN10220_c0_g1			Lytic polysaccharide mono-oxygese, cellulose-degrading															2.17773e-08	2.19103	2.73036e-09	2.46686	.
TRINITY_DN1024_c0_g1_i4	TRINITY_DN1024_c0_g1	*	PHAX	PHAX R-binding domain															0.00186022	-3.17501			GO:0003674,GO:0003676,GO:0003723,GO:0005488,GO:0005575,GO:0005622,GO:0005623,GO:0005634,GO:0005654,GO:0005737,GO:0005813,GO:0005815,GO:0005829,GO:0005856,GO:0006139,GO:0006351,GO:0006366,GO:0006403,GO:0006405,GO:0006408,GO:0006725,GO:0006807,GO:0006810,GO:0006913,GO:0008150,GO:0008152,GO:0009058,GO:0009059,GO:0009301,GO:0009987,GO:0010467,GO:0015630,GO:0015643,GO:0015931,GO:0016070,GO:0016073,GO:…
TRINITY_DN1025_c0_g3_i3	TRINITY_DN1025_c0_g3		PGBD2	Transposase IS4			0.00019194	-22.9335	0.000184458	-23.5844							0.00010012	-22.5371			0.000578782	19.7481	.
TRINITY_DN1025_c0_g3_i3	TRINITY_DN1025_c0_g3		PGBD2	Transposase IS4			0.00019194	-22.9335	0.000184458	-23.5844							0.00010012	-22.5371			0.000578782	19.7481	.
TRINITY_DN1025_c0_g3_i3	TRINITY_DN1025_c0_g3		PGBD2	Transposase IS4			0.00019194	-22.9335	0.000184458	-23.5844							0.00010012	-22.5371			0.000578782	19.7481	.
TRINITY_DN1025_c0_g3_i3	TRINITY_DN1025_c0_g3		PGBD2	Transposase IS4			0.00019194	-22.9335	0.000184458	-23.5844							0.00010012	-22.5371			0.000578782	19.7481	.
TRINITY_DN10276_c0_g2_i5	TRINITY_DN10276_c0_g2			.															0.00336013	-2.76277			.
TRINITY_DN1029_c0_g1_i15	TRINITY_DN1029_c0_g1	*	DAZAP2	DAZ associated protein 2 (DAZAP2)													0.00272374	-2.80275					GO:0001932,GO:0001934,GO:0003674,GO:0005102,GO:0005488,GO:0005515,GO:0005575,GO:0005622,GO:0005623,GO:0005634,GO:0005654,GO:0005667,GO:0008047,GO:0008150,GO:0009893,GO:0010562,GO:0010604,GO:0016604,GO:0016607,GO:0019207,GO:0019209,GO:0019220,GO:0019222,GO:0019887,GO:0019899,GO:0019900,GO:0019901,GO:0019904,GO:0030234,GO:0030295,GO:0030971,GO:0031323,GO:0031325,GO:0031399,GO:0031401,GO:0031435,GO:…
TRINITY_DN10308_c1_g2_i2	TRINITY_DN10308_c1_g2	*	HABP2	Hyaluron-binding protein 2-like									2.89382e-06	-6.93382	0.000286358	-5.78471	2.30367e-05	-6.04286	5.77568e-06	-5.72785			GO:0003674,GO:0003824,GO:0004175,GO:0004252,GO:0005488,GO:0005539,GO:0005575,GO:0005576,GO:0005615,GO:0006508,GO:0006807,GO:0007155,GO:0008150,GO:0008152,GO:0008233,GO:0008236,GO:0009605,GO:0009607,GO:0009620,GO:0010033,GO:0010243,GO:0016787,GO:0017171,GO:0019538,GO:0022610,GO:0042221,GO:0043170,GO:0043207,GO:0044238,GO:0044421,GO:0046677,GO:0050896,GO:0051704,GO:0051707,GO:0070011,GO:0071704,GO:…
TRINITY_DN10308_c1_g2_i2	TRINITY_DN10308_c1_g2	*	HABP2	Hyaluron-binding protein 2-like									2.89382e-06	-6.93382	0.000286358	-5.78471	2.30367e-05	-6.04286	5.77568e-06	-5.72785			GO:0003674,GO:0003824,GO:0004175,GO:0004252,GO:0005488,GO:0005539,GO:0005575,GO:0005576,GO:0005615,GO:0006508,GO:0006807,GO:0007155,GO:0008150,GO:0008152,GO:0008233,GO:0008236,GO:0009605,GO:0009607,GO:0009620,GO:0010033,GO:0010243,GO:0016787,GO:0017171,GO:0019538,GO:0022610,GO:0042221,GO:0043170,GO:0043207,GO:0044238,GO:0044421,GO:0046677,GO:0050896,GO:0051704,GO:0051707,GO:0070011,GO:0071704,GO:…
TRINITY_DN10308_c1_g2_i2	TRINITY_DN10308_c1_g2	*	HABP2	Hyaluron-binding protein 2-like									2.89382e-06	-6.93382	0.000286358	-5.78471	2.30367e-05	-6.04286	5.77568e-06	-5.72785			GO:0003674,GO:0003824,GO:0004175,GO:0004252,GO:0005488,GO:0005539,GO:0005575,GO:0005576,GO:0005615,GO:0006508,GO:0006807,GO:0007155,GO:0008150,GO:0008152,GO:0008233,GO:0008236,GO:0009605,GO:0009607,GO:0009620,GO:0010033,GO:0010243,GO:0016787,GO:0017171,GO:0019538,GO:0022610,GO:0042221,GO:0043170,GO:0043207,GO:0044238,GO:0044421,GO:0046677,GO:0050896,GO:0051704,GO:0051707,GO:0070011,GO:0071704,GO:…
TRINITY_DN10308_c1_g2_i2	TRINITY_DN10308_c1_g2	*	HABP2	Hyaluron-binding protein 2-like									2.89382e-06	-6.93382	0.000286358	-5.78471	2.30367e-05	-6.04286	5.77568e-06	-5.72785			GO:0003674,GO:0003824,GO:0004175,GO:0004252,GO:0005488,GO:0005539,GO:0005575,GO:0005576,GO:0005615,GO:0006508,GO:0006807,GO:0007155,GO:0008150,GO:0008152,GO:0008233,GO:0008236,GO:0009605,GO:0009607,GO:0009620,GO:0010033,GO:0010243,GO:0016787,GO:0017171,GO:0019538,GO:0022610,GO:0042221,GO:0043170,GO:0043207,GO:0044238,GO:0044421,GO:0046677,GO:0050896,GO:0051704,GO:0051707,GO:0070011,GO:0071704,GO:…
TRINITY_DN10338_c0_g1_i3	TRINITY_DN10338_c0_g1	*	hsp70	Heat shock 70 kDa protein cogte 2-like																	2.26001e-11	-2.19137	GO:0003674,GO:0005488,GO:0005515,GO:0005575,GO:0005622,GO:0005623,GO:0005737,GO:0005739,GO:0006457,GO:0008150,GO:0009987,GO:0043226,GO:0043227,GO:0043229,GO:0043231,GO:0044424,GO:0044444,GO:0044464,GO:0051082
TRINITY_DN10349_c0_g1_i1	TRINITY_DN10349_c0_g1		.	PDGF/VEGF domain															1.94615e-35	4.50905	4.89439e-23	3.54377	.
TRINITY_DN10349_c0_g1_i1	TRINITY_DN10349_c0_g1			PDGF/VEGF domain															1.94615e-35	4.50905	4.89439e-23	3.54377	.
TRINITY_DN1037_c0_g1_i14	TRINITY_DN1037_c0_g1		.	Insect cuticle protein	5.22096e-05	-23.2745			5.06697e-05	23.5673													.
TRINITY_DN1037_c0_g1_i14	TRINITY_DN1037_c0_g1			Insect cuticle protein	5.22096e-05	-23.2745			5.06697e-05	23.5673													.
TRINITY_DN10375_c0_g1_i1	TRINITY_DN10375_c0_g1		.	Beta-microseminoprotein (PSP-94)									7.53536e-06	-6.51333	0.000590942	-5.2656	5.78703e-05	-5.60778	1.44211e-05	-5.30112			.
TRINITY_DN10375_c0_g1_i1	TRINITY_DN10375_c0_g1		.	Beta-microseminoprotein (PSP-94)									7.53536e-06	-6.51333	0.000590942	-5.2656	5.78703e-05	-5.60778	1.44211e-05	-5.30112			.
TRINITY_DN10375_c0_g1_i1	TRINITY_DN10375_c0_g1			Beta-microseminoprotein (PSP-94)									7.53536e-06	-6.51333	0.000590942	-5.2656	5.78703e-05	-5.60778	1.44211e-05	-5.30112			.
TRINITY_DN10375_c0_g1_i1	TRINITY_DN10375_c0_g1		.	Beta-microseminoprotein (PSP-94)									7.53536e-06	-6.51333	0.000590942	-5.2656	5.78703e-05	-5.60778	1.44211e-05	-5.30112			.
TRINITY_DN1038_c0_g1_i10	TRINITY_DN1038_c0_g1	*	SLC9A1	Belongs to the monovalent cation proton antiporter 1 (CPA1) transporter (TC 2.A.36) family			0.00165847	21.1337	0.00295095	20.8697	0.000478	22.9606	0.00131728	18.6358			0.00113759	20.4103			0.000679793	-20.9269	GO:0000003,GO:0001558,GO:0001654,GO:0001666,GO:0001696,GO:0001745,GO:0001952,GO:0002026,GO:0002028,GO:0002064,GO:0002119,GO:0002164,GO:0003008,GO:0003012,GO:0003013,GO:0003015,GO:0003674,GO:0005198,GO:0005215,GO:0005451,GO:0005488,GO:0005515,GO:0005543,GO:0005546,GO:0005575,GO:0005576,GO:0005615,GO:0005622,GO:0005623,GO:0005634,GO:0005654,GO:0005737,GO:0005739,GO:0005783,GO:0005789,GO:0005886,GO:…
TRINITY_DN1038_c0_g1_i10	TRINITY_DN1038_c0_g1	*	SLC9A1	Belongs to the monovalent cation proton antiporter 1 (CPA1) transporter (TC 2.A.36) family			0.00165847	21.1337	0.00295095	20.8697	0.000478	22.9606	0.00131728	18.6358			0.00113759	20.4103			0.000679793	-20.9269	GO:0000003,GO:0001558,GO:0001654,GO:0001666,GO:0001696,GO:0001745,GO:0001952,GO:0002026,GO:0002028,GO:0002064,GO:0002119,GO:0002164,GO:0003008,GO:0003012,GO:0003013,GO:0003015,GO:0003674,GO:0005198,GO:0005215,GO:0005451,GO:0005488,GO:0005515,GO:0005543,GO:0005546,GO:0005575,GO:0005576,GO:0005615,GO:0005622,GO:0005623,GO:0005634,GO:0005654,GO:0005737,GO:0005739,GO:0005783,GO:0005789,GO:0005886,GO:…
TRINITY_DN1038_c0_g1_i10	TRINITY_DN1038_c0_g1	*	SLC9A1	Belongs to the monovalent cation proton antiporter 1 (CPA1) transporter (TC 2.A.36) family			0.00165847	21.1337	0.00295095	20.8697	0.000478	22.9606	0.00131728	18.6358			0.00113759	20.4103			0.000679793	-20.9269	GO:0000003,GO:0001558,GO:0001654,GO:0001666,GO:0001696,GO:0001745,GO:0001952,GO:0002026,GO:0002028,GO:0002064,GO:0002119,GO:0002164,GO:0003008,GO:0003012,GO:0003013,GO:0003015,GO:0003674,GO:0005198,GO:0005215,GO:0005451,GO:0005488,GO:0005515,GO:0005543,GO:0005546,GO:0005575,GO:0005576,GO:0005615,GO:0005622,GO:0005623,GO:0005634,GO:0005654,GO:0005737,GO:0005739,GO:0005783,GO:0005789,GO:0005886,GO:…
TRINITY_DN1038_c0_g1_i10	TRINITY_DN1038_c0_g1	*	SLC9A1	Belongs to the monovalent cation proton antiporter 1 (CPA1) transporter (TC 2.A.36) family			0.00165847	21.1337	0.00295095	20.8697	0.000478	22.9606	0.00131728	18.6358			0.00113759	20.4103			0.000679793	-20.9269	GO:0000003,GO:0001558,GO:0001654,GO:0001666,GO:0001696,GO:0001745,GO:0001952,GO:0002026,GO:0002028,GO:0002064,GO:0002119,GO:0002164,GO:0003008,GO:0003012,GO:0003013,GO:0003015,GO:0003674,GO:0005198,GO:0005215,GO:0005451,GO:0005488,GO:0005515,GO:0005543,GO:0005546,GO:0005575,GO:0005576,GO:0005615,GO:0005622,GO:0005623,GO:0005634,GO:0005654,GO:0005737,GO:0005739,GO:0005783,GO:0005789,GO:0005886,GO:…
TRINITY_DN1038_c0_g1_i10	TRINITY_DN1038_c0_g1	*	SLC9A1	Belongs to the monovalent cation proton antiporter 1 (CPA1) transporter (TC 2.A.36) family			0.00165847	21.1337	0.00295095	20.8697	0.000478	22.9606	0.00131728	18.6358			0.00113759	20.4103			0.000679793	-20.9269	GO:0000003,GO:0001558,GO:0001654,GO:0001666,GO:0001696,GO:0001745,GO:0001952,GO:0002026,GO:0002028,GO:0002064,GO:0002119,GO:0002164,GO:0003008,GO:0003012,GO:0003013,GO:0003015,GO:0003674,GO:0005198,GO:0005215,GO:0005451,GO:0005488,GO:0005515,GO:0005543,GO:0005546,GO:0005575,GO:0005576,GO:0005615,GO:0005622,GO:0005623,GO:0005634,GO:0005654,GO:0005737,GO:0005739,GO:0005783,GO:0005789,GO:0005886,GO:…
TRINITY_DN1038_c0_g1_i10	TRINITY_DN1038_c0_g1	*	SLC9A1	Belongs to the monovalent cation proton antiporter 1 (CPA1) transporter (TC 2.A.36) family			0.00165847	21.1337	0.00295095	20.8697	0.000478	22.9606	0.00131728	18.6358			0.00113759	20.4103			0.000679793	-20.9269	GO:0000003,GO:0001558,GO:0001654,GO:0001666,GO:0001696,GO:0001745,GO:0001952,GO:0002026,GO:0002028,GO:0002064,GO:0002119,GO:0002164,GO:0003008,GO:0003012,GO:0003013,GO:0003015,GO:0003674,GO:0005198,GO:0005215,GO:0005451,GO:0005488,GO:0005515,GO:0005543,GO:0005546,GO:0005575,GO:0005576,GO:0005615,GO:0005622,GO:0005623,GO:0005634,GO:0005654,GO:0005737,GO:0005739,GO:0005783,GO:0005789,GO:0005886,GO:…
TRINITY_DN1038_c0_g1_i13	TRINITY_DN1038_c0_g1	*	SLC9A1	Belongs to the monovalent cation proton antiporter 1 (CPA1) transporter (TC 2.A.36) family	3.38186e-05	-22.7033			3.33081e-05	22.9868	2.26699e-05	-22.5528			0.000148057	20.5297							GO:0000003,GO:0001558,GO:0001654,GO:0001666,GO:0001696,GO:0001745,GO:0001952,GO:0002026,GO:0002028,GO:0002064,GO:0002119,GO:0002164,GO:0003008,GO:0003012,GO:0003013,GO:0003015,GO:0003674,GO:0005198,GO:0005215,GO:0005451,GO:0005488,GO:0005515,GO:0005543,GO:0005546,GO:0005575,GO:0005576,GO:0005615,GO:0005622,GO:0005623,GO:0005634,GO:0005654,GO:0005737,GO:0005739,GO:0005783,GO:0005789,GO:0005886,GO:…
TRINITY_DN1038_c0_g1_i13	TRINITY_DN1038_c0_g1	*	SLC9A1	Belongs to the monovalent cation proton antiporter 1 (CPA1) transporter (TC 2.A.36) family	3.38186e-05	-22.7033			3.33081e-05	22.9868	2.26699e-05	-22.5528			0.000148057	20.5297							GO:0000003,GO:0001558,GO:0001654,GO:0001666,GO:0001696,GO:0001745,GO:0001952,GO:0002026,GO:0002028,GO:0002064,GO:0002119,GO:0002164,GO:0003008,GO:0003012,GO:0003013,GO:0003015,GO:0003674,GO:0005198,GO:0005215,GO:0005451,GO:0005488,GO:0005515,GO:0005543,GO:0005546,GO:0005575,GO:0005576,GO:0005615,GO:0005622,GO:0005623,GO:0005634,GO:0005654,GO:0005737,GO:0005739,GO:0005783,GO:0005789,GO:0005886,GO:…
TRINITY_DN1038_c0_g1_i13	TRINITY_DN1038_c0_g1	*	SLC9A1	Belongs to the monovalent cation proton antiporter 1 (CPA1) transporter (TC 2.A.36) family	3.38186e-05	-22.7033			3.33081e-05	22.9868	2.26699e-05	-22.5528			0.000148057	20.5297							GO:0000003,GO:0001558,GO:0001654,GO:0001666,GO:0001696,GO:0001745,GO:0001952,GO:0002026,GO:0002028,GO:0002064,GO:0002119,GO:0002164,GO:0003008,GO:0003012,GO:0003013,GO:0003015,GO:0003674,GO:0005198,GO:0005215,GO:0005451,GO:0005488,GO:0005515,GO:0005543,GO:0005546,GO:0005575,GO:0005576,GO:0005615,GO:0005622,GO:0005623,GO:0005634,GO:0005654,GO:0005737,GO:0005739,GO:0005783,GO:0005789,GO:0005886,GO:…
TRINITY_DN1038_c0_g1_i13	TRINITY_DN1038_c0_g1	*	SLC9A1	Belongs to the monovalent cation proton antiporter 1 (CPA1) transporter (TC 2.A.36) family	3.38186e-05	-22.7033			3.33081e-05	22.9868	2.26699e-05	-22.5528			0.000148057	20.5297							GO:0000003,GO:0001558,GO:0001654,GO:0001666,GO:0001696,GO:0001745,GO:0001952,GO:0002026,GO:0002028,GO:0002064,GO:0002119,GO:0002164,GO:0003008,GO:0003012,GO:0003013,GO:0003015,GO:0003674,GO:0005198,GO:0005215,GO:0005451,GO:0005488,GO:0005515,GO:0005543,GO:0005546,GO:0005575,GO:0005576,GO:0005615,GO:0005622,GO:0005623,GO:0005634,GO:0005654,GO:0005737,GO:0005739,GO:0005783,GO:0005789,GO:0005886,GO:…
TRINITY_DN1038_c0_g1_i14	TRINITY_DN1038_c0_g1	*	SLC9A1	Belongs to the monovalent cation proton antiporter 1 (CPA1) transporter (TC 2.A.36) family					0.00544542	18.9512	0.0318179	-8.04516			0.00251755	18.8183	0.0174915	-9.69836			0.00218384	17.5787	GO:0000003,GO:0001558,GO:0001654,GO:0001666,GO:0001696,GO:0001745,GO:0001952,GO:0002026,GO:0002028,GO:0002064,GO:0002119,GO:0002164,GO:0003008,GO:0003012,GO:0003013,GO:0003015,GO:0003674,GO:0005198,GO:0005215,GO:0005451,GO:0005488,GO:0005515,GO:0005543,GO:0005546,GO:0005575,GO:0005576,GO:0005615,GO:0005622,GO:0005623,GO:0005634,GO:0005654,GO:0005737,GO:0005739,GO:0005783,GO:0005789,GO:0005886,GO:…
TRINITY_DN1038_c0_g1_i14	TRINITY_DN1038_c0_g1	*	SLC9A1	Belongs to the monovalent cation proton antiporter 1 (CPA1) transporter (TC 2.A.36) family					0.00544542	18.9512	0.0318179	-8.04516			0.00251755	18.8183	0.0174915	-9.69836			0.00218384	17.5787	GO:0000003,GO:0001558,GO:0001654,GO:0001666,GO:0001696,GO:0001745,GO:0001952,GO:0002026,GO:0002028,GO:0002064,GO:0002119,GO:0002164,GO:0003008,GO:0003012,GO:0003013,GO:0003015,GO:0003674,GO:0005198,GO:0005215,GO:0005451,GO:0005488,GO:0005515,GO:0005543,GO:0005546,GO:0005575,GO:0005576,GO:0005615,GO:0005622,GO:0005623,GO:0005634,GO:0005654,GO:0005737,GO:0005739,GO:0005783,GO:0005789,GO:0005886,GO:…
TRINITY_DN1038_c0_g1_i14	TRINITY_DN1038_c0_g1	*	SLC9A1	Belongs to the monovalent cation proton antiporter 1 (CPA1) transporter (TC 2.A.36) family					0.00544542	18.9512	0.0318179	-8.04516			0.00251755	18.8183	0.0174915	-9.69836			0.00218384	17.5787	GO:0000003,GO:0001558,GO:0001654,GO:0001666,GO:0001696,GO:0001745,GO:0001952,GO:0002026,GO:0002028,GO:0002064,GO:0002119,GO:0002164,GO:0003008,GO:0003012,GO:0003013,GO:0003015,GO:0003674,GO:0005198,GO:0005215,GO:0005451,GO:0005488,GO:0005515,GO:0005543,GO:0005546,GO:0005575,GO:0005576,GO:0005615,GO:0005622,GO:0005623,GO:0005634,GO:0005654,GO:0005737,GO:0005739,GO:0005783,GO:0005789,GO:0005886,GO:…
TRINITY_DN1038_c0_g1_i14	TRINITY_DN1038_c0_g1	*	SLC9A1	Belongs to the monovalent cation proton antiporter 1 (CPA1) transporter (TC 2.A.36) family					0.00544542	18.9512	0.0318179	-8.04516			0.00251755	18.8183	0.0174915	-9.69836			0.00218384	17.5787	GO:0000003,GO:0001558,GO:0001654,GO:0001666,GO:0001696,GO:0001745,GO:0001952,GO:0002026,GO:0002028,GO:0002064,GO:0002119,GO:0002164,GO:0003008,GO:0003012,GO:0003013,GO:0003015,GO:0003674,GO:0005198,GO:0005215,GO:0005451,GO:0005488,GO:0005515,GO:0005543,GO:0005546,GO:0005575,GO:0005576,GO:0005615,GO:0005622,GO:0005623,GO:0005634,GO:0005654,GO:0005737,GO:0005739,GO:0005783,GO:0005789,GO:0005886,GO:…
TRINITY_DN1038_c0_g1_i14	TRINITY_DN1038_c0_g1	*	SLC9A1	Belongs to the monovalent cation proton antiporter 1 (CPA1) transporter (TC 2.A.36) family					0.00544542	18.9512	0.0318179	-8.04516			0.00251755	18.8183	0.0174915	-9.69836			0.00218384	17.5787	GO:0000003,GO:0001558,GO:0001654,GO:0001666,GO:0001696,GO:0001745,GO:0001952,GO:0002026,GO:0002028,GO:0002064,GO:0002119,GO:0002164,GO:0003008,GO:0003012,GO:0003013,GO:0003015,GO:0003674,GO:0005198,GO:0005215,GO:0005451,GO:0005488,GO:0005515,GO:0005543,GO:0005546,GO:0005575,GO:0005576,GO:0005615,GO:0005622,GO:0005623,GO:0005634,GO:0005654,GO:0005737,GO:0005739,GO:0005783,GO:0005789,GO:0005886,GO:…
TRINITY_DN1038_c0_g1_i3	TRINITY_DN1038_c0_g1	*	SLC9A1	Belongs to the monovalent cation proton antiporter 1 (CPA1) transporter (TC 2.A.36) family	1.02047e-15	38.1106	1.3481e-17	40.1691			2.21758e-17	39.9077			8.08591e-05	-20.8171			2.92233e-16	37.6191	2.84067e-16	38.0738	GO:0000003,GO:0001558,GO:0001654,GO:0001666,GO:0001696,GO:0001745,GO:0001952,GO:0002026,GO:0002028,GO:0002064,GO:0002119,GO:0002164,GO:0003008,GO:0003012,GO:0003013,GO:0003015,GO:0003674,GO:0005198,GO:0005215,GO:0005451,GO:0005488,GO:0005515,GO:0005543,GO:0005546,GO:0005575,GO:0005576,GO:0005615,GO:0005622,GO:0005623,GO:0005634,GO:0005654,GO:0005737,GO:0005739,GO:0005783,GO:0005789,GO:0005886,GO:…
TRINITY_DN1038_c0_g1_i3	TRINITY_DN1038_c0_g1	*	SLC9A1	Belongs to the monovalent cation proton antiporter 1 (CPA1) transporter (TC 2.A.36) family	1.02047e-15	38.1106	1.3481e-17	40.1691			2.21758e-17	39.9077			8.08591e-05	-20.8171			2.92233e-16	37.6191	2.84067e-16	38.0738	GO:0000003,GO:0001558,GO:0001654,GO:0001666,GO:0001696,GO:0001745,GO:0001952,GO:0002026,GO:0002028,GO:0002064,GO:0002119,GO:0002164,GO:0003008,GO:0003012,GO:0003013,GO:0003015,GO:0003674,GO:0005198,GO:0005215,GO:0005451,GO:0005488,GO:0005515,GO:0005543,GO:0005546,GO:0005575,GO:0005576,GO:0005615,GO:0005622,GO:0005623,GO:0005634,GO:0005654,GO:0005737,GO:0005739,GO:0005783,GO:0005789,GO:0005886,GO:…
TRINITY_DN1038_c0_g1_i3	TRINITY_DN1038_c0_g1	*	SLC9A1	Belongs to the monovalent cation proton antiporter 1 (CPA1) transporter (TC 2.A.36) family	1.02047e-15	38.1106	1.3481e-17	40.1691			2.21758e-17	39.9077			8.08591e-05	-20.8171			2.92233e-16	37.6191	2.84067e-16	38.0738	GO:0000003,GO:0001558,GO:0001654,GO:0001666,GO:0001696,GO:0001745,GO:0001952,GO:0002026,GO:0002028,GO:0002064,GO:0002119,GO:0002164,GO:0003008,GO:0003012,GO:0003013,GO:0003015,GO:0003674,GO:0005198,GO:0005215,GO:0005451,GO:0005488,GO:0005515,GO:0005543,GO:0005546,GO:0005575,GO:0005576,GO:0005615,GO:0005622,GO:0005623,GO:0005634,GO:0005654,GO:0005737,GO:0005739,GO:0005783,GO:0005789,GO:0005886,GO:…
TRINITY_DN1038_c0_g1_i3	TRINITY_DN1038_c0_g1	*	SLC9A1	Belongs to the monovalent cation proton antiporter 1 (CPA1) transporter (TC 2.A.36) family	1.02047e-15	38.1106	1.3481e-17	40.1691			2.21758e-17	39.9077			8.08591e-05	-20.8171			2.92233e-16	37.6191	2.84067e-16	38.0738	GO:0000003,GO:0001558,GO:0001654,GO:0001666,GO:0001696,GO:0001745,GO:0001952,GO:0002026,GO:0002028,GO:0002064,GO:0002119,GO:0002164,GO:0003008,GO:0003012,GO:0003013,GO:0003015,GO:0003674,GO:0005198,GO:0005215,GO:0005451,GO:0005488,GO:0005515,GO:0005543,GO:0005546,GO:0005575,GO:0005576,GO:0005615,GO:0005622,GO:0005623,GO:0005634,GO:0005654,GO:0005737,GO:0005739,GO:0005783,GO:0005789,GO:0005886,GO:…
TRINITY_DN1038_c0_g1_i3	TRINITY_DN1038_c0_g1	*	SLC9A1	Belongs to the monovalent cation proton antiporter 1 (CPA1) transporter (TC 2.A.36) family	1.02047e-15	38.1106	1.3481e-17	40.1691			2.21758e-17	39.9077			8.08591e-05	-20.8171			2.92233e-16	37.6191	2.84067e-16	38.0738	GO:0000003,GO:0001558,GO:0001654,GO:0001666,GO:0001696,GO:0001745,GO:0001952,GO:0002026,GO:0002028,GO:0002064,GO:0002119,GO:0002164,GO:0003008,GO:0003012,GO:0003013,GO:0003015,GO:0003674,GO:0005198,GO:0005215,GO:0005451,GO:0005488,GO:0005515,GO:0005543,GO:0005546,GO:0005575,GO:0005576,GO:0005615,GO:0005622,GO:0005623,GO:0005634,GO:0005654,GO:0005737,GO:0005739,GO:0005783,GO:0005789,GO:0005886,GO:…
TRINITY_DN1038_c0_g1_i3	TRINITY_DN1038_c0_g1	*	SLC9A1	Belongs to the monovalent cation proton antiporter 1 (CPA1) transporter (TC 2.A.36) family	1.02047e-15	38.1106	1.3481e-17	40.1691			2.21758e-17	39.9077			8.08591e-05	-20.8171			2.92233e-16	37.6191	2.84067e-16	38.0738	GO:0000003,GO:0001558,GO:0001654,GO:0001666,GO:0001696,GO:0001745,GO:0001952,GO:0002026,GO:0002028,GO:0002064,GO:0002119,GO:0002164,GO:0003008,GO:0003012,GO:0003013,GO:0003015,GO:0003674,GO:0005198,GO:0005215,GO:0005451,GO:0005488,GO:0005515,GO:0005543,GO:0005546,GO:0005575,GO:0005576,GO:0005615,GO:0005622,GO:0005623,GO:0005634,GO:0005654,GO:0005737,GO:0005739,GO:0005783,GO:0005789,GO:0005886,GO:…
TRINITY_DN1038_c0_g1_i7	TRINITY_DN1038_c0_g1	*	SLC9A1	Belongs to the monovalent cation proton antiporter 1 (CPA1) transporter (TC 2.A.36) family									0.00688153	6.02324					0.00257421	5.79024			GO:0000003,GO:0001558,GO:0001654,GO:0001666,GO:0001696,GO:0001745,GO:0001952,GO:0002026,GO:0002028,GO:0002064,GO:0002119,GO:0002164,GO:0003008,GO:0003012,GO:0003013,GO:0003015,GO:0003674,GO:0005198,GO:0005215,GO:0005451,GO:0005488,GO:0005515,GO:0005543,GO:0005546,GO:0005575,GO:0005576,GO:0005615,GO:0005622,GO:0005623,GO:0005634,GO:0005654,GO:0005737,GO:0005739,GO:0005783,GO:0005789,GO:0005886,GO:…
TRINITY_DN1038_c0_g1_i7	TRINITY_DN1038_c0_g1	*	SLC9A1	Belongs to the monovalent cation proton antiporter 1 (CPA1) transporter (TC 2.A.36) family									0.00688153	6.02324					0.00257421	5.79024			GO:0000003,GO:0001558,GO:0001654,GO:0001666,GO:0001696,GO:0001745,GO:0001952,GO:0002026,GO:0002028,GO:0002064,GO:0002119,GO:0002164,GO:0003008,GO:0003012,GO:0003013,GO:0003015,GO:0003674,GO:0005198,GO:0005215,GO:0005451,GO:0005488,GO:0005515,GO:0005543,GO:0005546,GO:0005575,GO:0005576,GO:0005615,GO:0005622,GO:0005623,GO:0005634,GO:0005654,GO:0005737,GO:0005739,GO:0005783,GO:0005789,GO:0005886,GO:…
TRINITY_DN1038_c0_g1_i8	TRINITY_DN1038_c0_g1	*	SLC9A1	Belongs to the monovalent cation proton antiporter 1 (CPA1) transporter (TC 2.A.36) family															1.32431e-10	-22.8667	5.4703e-10	-22.4952	GO:0000003,GO:0001558,GO:0001654,GO:0001666,GO:0001696,GO:0001745,GO:0001952,GO:0002026,GO:0002028,GO:0002064,GO:0002119,GO:0002164,GO:0003008,GO:0003012,GO:0003013,GO:0003015,GO:0003674,GO:0005198,GO:0005215,GO:0005451,GO:0005488,GO:0005515,GO:0005543,GO:0005546,GO:0005575,GO:0005576,GO:0005615,GO:0005622,GO:0005623,GO:0005634,GO:0005654,GO:0005737,GO:0005739,GO:0005783,GO:0005789,GO:0005886,GO:…
TRINITY_DN1038_c0_g1_i8	TRINITY_DN1038_c0_g1	*	SLC9A1	Belongs to the monovalent cation proton antiporter 1 (CPA1) transporter (TC 2.A.36) family															1.32431e-10	-22.8667	5.4703e-10	-22.4952	GO:0000003,GO:0001558,GO:0001654,GO:0001666,GO:0001696,GO:0001745,GO:0001952,GO:0002026,GO:0002028,GO:0002064,GO:0002119,GO:0002164,GO:0003008,GO:0003012,GO:0003013,GO:0003015,GO:0003674,GO:0005198,GO:0005215,GO:0005451,GO:0005488,GO:0005515,GO:0005543,GO:0005546,GO:0005575,GO:0005576,GO:0005615,GO:0005622,GO:0005623,GO:0005634,GO:0005654,GO:0005737,GO:0005739,GO:0005783,GO:0005789,GO:0005886,GO:…
TRINITY_DN1042_c0_g1_i3	TRINITY_DN1042_c0_g1		.	KRAB-A domain containing 2															3.16455e-05	-15.9255	9.68995e-11	-23.4259	.
TRINITY_DN1042_c0_g1_i3	TRINITY_DN1042_c0_g1			KRAB-A domain containing 2															3.16455e-05	-15.9255	9.68995e-11	-23.4259	.
TRINITY_DN10421_c0_g1_i2	TRINITY_DN10421_c0_g1	*	ENGASE	Glycosyl hydrolase family 85	5.83039e-06	-28.8624	3.95786e-06	-29.0859					0.00137218	-18.5189	0.00362426	-17.5774	2.8307e-06	-28.1646	1.00746e-06	-28.5077			GO:0000270,GO:0000323,GO:0003674,GO:0003824,GO:0004553,GO:0004563,GO:0005488,GO:0005515,GO:0005575,GO:0005576,GO:0005615,GO:0005622,GO:0005623,GO:0005737,GO:0005764,GO:0005773,GO:0005829,GO:0005975,GO:0006022,GO:0006026,GO:0006027,GO:0006457,GO:0006464,GO:0006517,GO:0006807,GO:0008092,GO:0008150,GO:0008152,GO:0009056,GO:0009057,GO:0009100,GO:0009253,GO:0009605,GO:0009607,GO:0009617,GO:0009987,GO:…
TRINITY_DN10421_c0_g1_i2	TRINITY_DN10421_c0_g1	*	ENGASE	Glycosyl hydrolase family 85	5.83039e-06	-28.8624	3.95786e-06	-29.0859					0.00137218	-18.5189	0.00362426	-17.5774	2.8307e-06	-28.1646	1.00746e-06	-28.5077			GO:0000270,GO:0000323,GO:0003674,GO:0003824,GO:0004553,GO:0004563,GO:0005488,GO:0005515,GO:0005575,GO:0005576,GO:0005615,GO:0005622,GO:0005623,GO:0005737,GO:0005764,GO:0005773,GO:0005829,GO:0005975,GO:0006022,GO:0006026,GO:0006027,GO:0006457,GO:0006464,GO:0006517,GO:0006807,GO:0008092,GO:0008150,GO:0008152,GO:0009056,GO:0009057,GO:0009100,GO:0009253,GO:0009605,GO:0009607,GO:0009617,GO:0009987,GO:…
TRINITY_DN10421_c0_g1_i2	TRINITY_DN10421_c0_g1	*	ENGASE	Glycosyl hydrolase family 85	5.83039e-06	-28.8624	3.95786e-06	-29.0859					0.00137218	-18.5189	0.00362426	-17.5774	2.8307e-06	-28.1646	1.00746e-06	-28.5077			GO:0000270,GO:0000323,GO:0003674,GO:0003824,GO:0004553,GO:0004563,GO:0005488,GO:0005515,GO:0005575,GO:0005576,GO:0005615,GO:0005622,GO:0005623,GO:0005737,GO:0005764,GO:0005773,GO:0005829,GO:0005975,GO:0006022,GO:0006026,GO:0006027,GO:0006457,GO:0006464,GO:0006517,GO:0006807,GO:0008092,GO:0008150,GO:0008152,GO:0009056,GO:0009057,GO:0009100,GO:0009253,GO:0009605,GO:0009607,GO:0009617,GO:0009987,GO:…
TRINITY_DN10421_c0_g1_i2	TRINITY_DN10421_c0_g1	*	ENGASE	Glycosyl hydrolase family 85	5.83039e-06	-28.8624	3.95786e-06	-29.0859					0.00137218	-18.5189	0.00362426	-17.5774	2.8307e-06	-28.1646	1.00746e-06	-28.5077			GO:0000270,GO:0000323,GO:0003674,GO:0003824,GO:0004553,GO:0004563,GO:0005488,GO:0005515,GO:0005575,GO:0005576,GO:0005615,GO:0005622,GO:0005623,GO:0005737,GO:0005764,GO:0005773,GO:0005829,GO:0005975,GO:0006022,GO:0006026,GO:0006027,GO:0006457,GO:0006464,GO:0006517,GO:0006807,GO:0008092,GO:0008150,GO:0008152,GO:0009056,GO:0009057,GO:0009100,GO:0009253,GO:0009605,GO:0009607,GO:0009617,GO:0009987,GO:…
TRINITY_DN10421_c0_g1_i2	TRINITY_DN10421_c0_g1	*	ENGASE	Glycosyl hydrolase family 85	5.83039e-06	-28.8624	3.95786e-06	-29.0859					0.00137218	-18.5189	0.00362426	-17.5774	2.8307e-06	-28.1646	1.00746e-06	-28.5077			GO:0000270,GO:0000323,GO:0003674,GO:0003824,GO:0004553,GO:0004563,GO:0005488,GO:0005515,GO:0005575,GO:0005576,GO:0005615,GO:0005622,GO:0005623,GO:0005737,GO:0005764,GO:0005773,GO:0005829,GO:0005975,GO:0006022,GO:0006026,GO:0006027,GO:0006457,GO:0006464,GO:0006517,GO:0006807,GO:0008092,GO:0008150,GO:0008152,GO:0009056,GO:0009057,GO:0009100,GO:0009253,GO:0009605,GO:0009607,GO:0009617,GO:0009987,GO:…
TRINITY_DN10421_c0_g1_i2	TRINITY_DN10421_c0_g1	*	ENGASE	Glycosyl hydrolase family 85	5.83039e-06	-28.8624	3.95786e-06	-29.0859					0.00137218	-18.5189	0.00362426	-17.5774	2.8307e-06	-28.1646	1.00746e-06	-28.5077			GO:0000270,GO:0000323,GO:0003674,GO:0003824,GO:0004553,GO:0004563,GO:0005488,GO:0005515,GO:0005575,GO:0005576,GO:0005615,GO:0005622,GO:0005623,GO:0005737,GO:0005764,GO:0005773,GO:0005829,GO:0005975,GO:0006022,GO:0006026,GO:0006027,GO:0006457,GO:0006464,GO:0006517,GO:0006807,GO:0008092,GO:0008150,GO:0008152,GO:0009056,GO:0009057,GO:0009100,GO:0009253,GO:0009605,GO:0009607,GO:0009617,GO:0009987,GO:…
TRINITY_DN10421_c0_g1_i5	TRINITY_DN10421_c0_g1	*	PRPSAP1	ribose phosphate diphosphokise activity. It is involved in the biological process described with nucleotide biosynthetic process															0.00196811	-4.37367	0.0164619	-2.43401	GO:0001501,GO:0002189,GO:0003674,GO:0004857,GO:0005488,GO:0005515,GO:0005575,GO:0006139,GO:0006725,GO:0006753,GO:0006793,GO:0006796,GO:0006807,GO:0007275,GO:0008150,GO:0008152,GO:0009058,GO:0009117,GO:0009165,GO:0009892,GO:0009987,GO:0010563,GO:0018130,GO:0019220,GO:0019222,GO:0019438,GO:0019637,GO:0019899,GO:0019900,GO:0030234,GO:0031323,GO:0031324,GO:0032501,GO:0032502,GO:0032991,GO:0033673,GO:…
TRINITY_DN10421_c0_g1_i5	TRINITY_DN10421_c0_g1	*	PRPSAP1	ribose phosphate diphosphokise activity. It is involved in the biological process described with nucleotide biosynthetic process															0.00196811	-4.37367	0.0164619	-2.43401	GO:0001501,GO:0002189,GO:0003674,GO:0004857,GO:0005488,GO:0005515,GO:0005575,GO:0006139,GO:0006725,GO:0006753,GO:0006793,GO:0006796,GO:0006807,GO:0007275,GO:0008150,GO:0008152,GO:0009058,GO:0009117,GO:0009165,GO:0009892,GO:0009987,GO:0010563,GO:0018130,GO:0019220,GO:0019222,GO:0019438,GO:0019637,GO:0019899,GO:0019900,GO:0030234,GO:0031323,GO:0031324,GO:0032501,GO:0032502,GO:0032991,GO:0033673,GO:…
TRINITY_DN1043_c0_g1_i4	TRINITY_DN1043_c0_g1	*	RNF121	Zinc ion binding													0.01173	-3.38412					GO:0000139,GO:0003674,GO:0003824,GO:0004842,GO:0005488,GO:0005575,GO:0005622,GO:0005623,GO:0005737,GO:0005783,GO:0005789,GO:0005794,GO:0006464,GO:0006508,GO:0006511,GO:0006807,GO:0006928,GO:0006950,GO:0006986,GO:0007154,GO:0007165,GO:0008150,GO:0008152,GO:0008270,GO:0009056,GO:0009057,GO:0009987,GO:0010033,GO:0010243,GO:0010498,GO:0012505,GO:0016020,GO:0016477,GO:0016528,GO:0016529,GO:0016567,GO:…
TRINITY_DN10438_c0_g1_i1	TRINITY_DN10438_c0_g1	*	.	Juvenile hormone binding protein domains in insects.	0.0182924	4.17594	0.0235454	2.66161									0.00358819	6.17449					GO:0005575,GO:0005576,GO:0005615,GO:0007623,GO:0008150,GO:0044421,GO:0048511
TRINITY_DN10438_c0_g1_i1	TRINITY_DN10438_c0_g1	*		Juvenile hormone binding protein domains in insects.	0.0182924	4.17594	0.0235454	2.66161									0.00358819	6.17449					GO:0005575,GO:0005576,GO:0005615,GO:0007623,GO:0008150,GO:0044421,GO:0048511
TRINITY_DN10438_c0_g1_i1	TRINITY_DN10438_c0_g1	*	.	Juvenile hormone binding protein domains in insects.	0.0182924	4.17594	0.0235454	2.66161									0.00358819	6.17449					GO:0005575,GO:0005576,GO:0005615,GO:0007623,GO:0008150,GO:0044421,GO:0048511
TRINITY_DN1044_c3_g1_i16	TRINITY_DN1044_c3_g1	*	CWC27	Peptidyl-prolyl cis-trans isomerase activity. It is involved in the biological process described with protein folding			0.00195518	20.7246	0.0034548	20.4101	0.00480431	17.1898	0.000456417	20.7866					0.00223651	15.3088	0.00366961	15.4811	GO:0000375,GO:0000377,GO:0000398,GO:0000413,GO:0003674,GO:0003755,GO:0003824,GO:0005575,GO:0005622,GO:0005623,GO:0005634,GO:0005654,GO:0005681,GO:0006139,GO:0006396,GO:0006397,GO:0006464,GO:0006725,GO:0006807,GO:0008150,GO:0008152,GO:0008380,GO:0009987,GO:0010467,GO:0016070,GO:0016071,GO:0016853,GO:0016859,GO:0018193,GO:0018208,GO:0019538,GO:0031974,GO:0031981,GO:0032991,GO:0034641,GO:0036211,GO:…
TRINITY_DN1044_c3_g1_i16	TRINITY_DN1044_c3_g1	*	CWC27	Peptidyl-prolyl cis-trans isomerase activity. It is involved in the biological process described with protein folding			0.00195518	20.7246	0.0034548	20.4101	0.00480431	17.1898	0.000456417	20.7866					0.00223651	15.3088	0.00366961	15.4811	GO:0000375,GO:0000377,GO:0000398,GO:0000413,GO:0003674,GO:0003755,GO:0003824,GO:0005575,GO:0005622,GO:0005623,GO:0005634,GO:0005654,GO:0005681,GO:0006139,GO:0006396,GO:0006397,GO:0006464,GO:0006725,GO:0006807,GO:0008150,GO:0008152,GO:0008380,GO:0009987,GO:0010467,GO:0016070,GO:0016071,GO:0016853,GO:0016859,GO:0018193,GO:0018208,GO:0019538,GO:0031974,GO:0031981,GO:0032991,GO:0034641,GO:0036211,GO:…
TRINITY_DN1044_c3_g1_i16	TRINITY_DN1044_c3_g1	*	CWC27	Peptidyl-prolyl cis-trans isomerase activity. It is involved in the biological process described with protein folding			0.00195518	20.7246	0.0034548	20.4101	0.00480431	17.1898	0.000456417	20.7866					0.00223651	15.3088	0.00366961	15.4811	GO:0000375,GO:0000377,GO:0000398,GO:0000413,GO:0003674,GO:0003755,GO:0003824,GO:0005575,GO:0005622,GO:0005623,GO:0005634,GO:0005654,GO:0005681,GO:0006139,GO:0006396,GO:0006397,GO:0006464,GO:0006725,GO:0006807,GO:0008150,GO:0008152,GO:0008380,GO:0009987,GO:0010467,GO:0016070,GO:0016071,GO:0016853,GO:0016859,GO:0018193,GO:0018208,GO:0019538,GO:0031974,GO:0031981,GO:0032991,GO:0034641,GO:0036211,GO:…
TRINITY_DN1044_c3_g1_i16	TRINITY_DN1044_c3_g1	*	CWC27	Peptidyl-prolyl cis-trans isomerase activity. It is involved in the biological process described with protein folding			0.00195518	20.7246	0.0034548	20.4101	0.00480431	17.1898	0.000456417	20.7866					0.00223651	15.3088	0.00366961	15.4811	GO:0000375,GO:0000377,GO:0000398,GO:0000413,GO:0003674,GO:0003755,GO:0003824,GO:0005575,GO:0005622,GO:0005623,GO:0005634,GO:0005654,GO:0005681,GO:0006139,GO:0006396,GO:0006397,GO:0006464,GO:0006725,GO:0006807,GO:0008150,GO:0008152,GO:0008380,GO:0009987,GO:0010467,GO:0016070,GO:0016071,GO:0016853,GO:0016859,GO:0018193,GO:0018208,GO:0019538,GO:0031974,GO:0031981,GO:0032991,GO:0034641,GO:0036211,GO:…
TRINITY_DN1044_c3_g1_i16	TRINITY_DN1044_c3_g1	*	CWC27	Peptidyl-prolyl cis-trans isomerase activity. It is involved in the biological process described with protein folding			0.00195518	20.7246	0.0034548	20.4101	0.00480431	17.1898	0.000456417	20.7866					0.00223651	15.3088	0.00366961	15.4811	GO:0000375,GO:0000377,GO:0000398,GO:0000413,GO:0003674,GO:0003755,GO:0003824,GO:0005575,GO:0005622,GO:0005623,GO:0005634,GO:0005654,GO:0005681,GO:0006139,GO:0006396,GO:0006397,GO:0006464,GO:0006725,GO:0006807,GO:0008150,GO:0008152,GO:0008380,GO:0009987,GO:0010467,GO:0016070,GO:0016071,GO:0016853,GO:0016859,GO:0018193,GO:0018208,GO:0019538,GO:0031974,GO:0031981,GO:0032991,GO:0034641,GO:0036211,GO:…
TRINITY_DN1044_c3_g1_i16	TRINITY_DN1044_c3_g1	*	CWC27	Peptidyl-prolyl cis-trans isomerase activity. It is involved in the biological process described with protein folding			0.00195518	20.7246	0.0034548	20.4101	0.00480431	17.1898	0.000456417	20.7866					0.00223651	15.3088	0.00366961	15.4811	GO:0000375,GO:0000377,GO:0000398,GO:0000413,GO:0003674,GO:0003755,GO:0003824,GO:0005575,GO:0005622,GO:0005623,GO:0005634,GO:0005654,GO:0005681,GO:0006139,GO:0006396,GO:0006397,GO:0006464,GO:0006725,GO:0006807,GO:0008150,GO:0008152,GO:0008380,GO:0009987,GO:0010467,GO:0016070,GO:0016071,GO:0016853,GO:0016859,GO:0018193,GO:0018208,GO:0019538,GO:0031974,GO:0031981,GO:0032991,GO:0034641,GO:0036211,GO:…
TRINITY_DN1044_c3_g1_i6	TRINITY_DN1044_c3_g1	*	CWC27	Peptidyl-prolyl cis-trans isomerase activity. It is involved in the biological process described with protein folding													9.0259e-10	-22.1437	4.59497e-10	-22.1197			GO:0000375,GO:0000377,GO:0000398,GO:0000413,GO:0003674,GO:0003755,GO:0003824,GO:0005575,GO:0005622,GO:0005623,GO:0005634,GO:0005654,GO:0005681,GO:0006139,GO:0006396,GO:0006397,GO:0006464,GO:0006725,GO:0006807,GO:0008150,GO:0008152,GO:0008380,GO:0009987,GO:0010467,GO:0016070,GO:0016071,GO:0016853,GO:0016859,GO:0018193,GO:0018208,GO:0019538,GO:0031974,GO:0031981,GO:0032991,GO:0034641,GO:0036211,GO:…
TRINITY_DN1044_c3_g1_i6	TRINITY_DN1044_c3_g1	*	CWC27	Peptidyl-prolyl cis-trans isomerase activity. It is involved in the biological process described with protein folding													9.0259e-10	-22.1437	4.59497e-10	-22.1197			GO:0000375,GO:0000377,GO:0000398,GO:0000413,GO:0003674,GO:0003755,GO:0003824,GO:0005575,GO:0005622,GO:0005623,GO:0005634,GO:0005654,GO:0005681,GO:0006139,GO:0006396,GO:0006397,GO:0006464,GO:0006725,GO:0006807,GO:0008150,GO:0008152,GO:0008380,GO:0009987,GO:0010467,GO:0016070,GO:0016071,GO:0016853,GO:0016859,GO:0018193,GO:0018208,GO:0019538,GO:0031974,GO:0031981,GO:0032991,GO:0034641,GO:0036211,GO:…
TRINITY_DN10453_c0_g1_i26	TRINITY_DN10453_c0_g1	*	APEH	Prolyl oligopeptidase family													2.84506e-24	-25.1638			1.27288e-17	21.525	GO:0001775,GO:0002252,GO:0002263,GO:0002274,GO:0002275,GO:0002283,GO:0002366,GO:0002376,GO:0002443,GO:0002444,GO:0002446,GO:0003674,GO:0003824,GO:0004175,GO:0004252,GO:0005488,GO:0005515,GO:0005575,GO:0005576,GO:0005622,GO:0005623,GO:0005634,GO:0005635,GO:0005737,GO:0005829,GO:0006412,GO:0006415,GO:0006508,GO:0006518,GO:0006807,GO:0006810,GO:0006887,GO:0006955,GO:0008150,GO:0008152,GO:0008233,GO:…
TRINITY_DN10453_c0_g1_i26	TRINITY_DN10453_c0_g1	*	APEH	Prolyl oligopeptidase family													2.84506e-24	-25.1638			1.27288e-17	21.525	GO:0001775,GO:0002252,GO:0002263,GO:0002274,GO:0002275,GO:0002283,GO:0002366,GO:0002376,GO:0002443,GO:0002444,GO:0002446,GO:0003674,GO:0003824,GO:0004175,GO:0004252,GO:0005488,GO:0005515,GO:0005575,GO:0005576,GO:0005622,GO:0005623,GO:0005634,GO:0005635,GO:0005737,GO:0005829,GO:0006412,GO:0006415,GO:0006508,GO:0006518,GO:0006807,GO:0006810,GO:0006887,GO:0006955,GO:0008150,GO:0008152,GO:0008233,GO:…
TRINITY_DN1046_c0_g1_i8	TRINITY_DN1046_c0_g1	*	Sxl	R binding	5.38323e-05	21.8205	1.56997e-05	22.7437			4.42703e-05	21.4845	6.29586e-06	21.9188			4.27144e-05	20.9548	1.55934e-06	23.192			GO:0000003,GO:0000280,GO:0000375,GO:0000377,GO:0000380,GO:0000381,GO:0000398,GO:0000900,GO:0003006,GO:0003674,GO:0003676,GO:0003723,GO:0003727,GO:0003729,GO:0003730,GO:0005488,GO:0005515,GO:0005575,GO:0005622,GO:0005623,GO:0005634,GO:0005737,GO:0006139,GO:0006259,GO:0006310,GO:0006396,GO:0006397,GO:0006417,GO:0006725,GO:0006807,GO:0006950,GO:0006952,GO:0006996,GO:0007049,GO:0007127,GO:0007131,GO:…
TRINITY_DN1046_c0_g1_i8	TRINITY_DN1046_c0_g1	*	Sxl	R binding	5.38323e-05	21.8205	1.56997e-05	22.7437			4.42703e-05	21.4845	6.29586e-06	21.9188			4.27144e-05	20.9548	1.55934e-06	23.192			GO:0000003,GO:0000280,GO:0000375,GO:0000377,GO:0000380,GO:0000381,GO:0000398,GO:0000900,GO:0003006,GO:0003674,GO:0003676,GO:0003723,GO:0003727,GO:0003729,GO:0003730,GO:0005488,GO:0005515,GO:0005575,GO:0005622,GO:0005623,GO:0005634,GO:0005737,GO:0006139,GO:0006259,GO:0006310,GO:0006396,GO:0006397,GO:0006417,GO:0006725,GO:0006807,GO:0006950,GO:0006952,GO:0006996,GO:0007049,GO:0007127,GO:0007131,GO:…
TRINITY_DN1046_c0_g1_i8	TRINITY_DN1046_c0_g1	*	Sxl	R binding	5.38323e-05	21.8205	1.56997e-05	22.7437			4.42703e-05	21.4845	6.29586e-06	21.9188			4.27144e-05	20.9548	1.55934e-06	23.192			GO:0000003,GO:0000280,GO:0000375,GO:0000377,GO:0000380,GO:0000381,GO:0000398,GO:0000900,GO:0003006,GO:0003674,GO:0003676,GO:0003723,GO:0003727,GO:0003729,GO:0003730,GO:0005488,GO:0005515,GO:0005575,GO:0005622,GO:0005623,GO:0005634,GO:0005737,GO:0006139,GO:0006259,GO:0006310,GO:0006396,GO:0006397,GO:0006417,GO:0006725,GO:0006807,GO:0006950,GO:0006952,GO:0006996,GO:0007049,GO:0007127,GO:0007131,GO:…
TRINITY_DN1046_c0_g1_i8	TRINITY_DN1046_c0_g1	*	Sxl	R binding	5.38323e-05	21.8205	1.56997e-05	22.7437			4.42703e-05	21.4845	6.29586e-06	21.9188			4.27144e-05	20.9548	1.55934e-06	23.192			GO:0000003,GO:0000280,GO:0000375,GO:0000377,GO:0000380,GO:0000381,GO:0000398,GO:0000900,GO:0003006,GO:0003674,GO:0003676,GO:0003723,GO:0003727,GO:0003729,GO:0003730,GO:0005488,GO:0005515,GO:0005575,GO:0005622,GO:0005623,GO:0005634,GO:0005737,GO:0006139,GO:0006259,GO:0006310,GO:0006396,GO:0006397,GO:0006417,GO:0006725,GO:0006807,GO:0006950,GO:0006952,GO:0006996,GO:0007049,GO:0007127,GO:0007131,GO:…
TRINITY_DN1046_c0_g1_i8	TRINITY_DN1046_c0_g1	*	Sxl	R binding	5.38323e-05	21.8205	1.56997e-05	22.7437			4.42703e-05	21.4845	6.29586e-06	21.9188			4.27144e-05	20.9548	1.55934e-06	23.192			GO:0000003,GO:0000280,GO:0000375,GO:0000377,GO:0000380,GO:0000381,GO:0000398,GO:0000900,GO:0003006,GO:0003674,GO:0003676,GO:0003723,GO:0003727,GO:0003729,GO:0003730,GO:0005488,GO:0005515,GO:0005575,GO:0005622,GO:0005623,GO:0005634,GO:0005737,GO:0006139,GO:0006259,GO:0006310,GO:0006396,GO:0006397,GO:0006417,GO:0006725,GO:0006807,GO:0006950,GO:0006952,GO:0006996,GO:0007049,GO:0007127,GO:0007131,GO:…
TRINITY_DN1046_c0_g1_i8	TRINITY_DN1046_c0_g1	*	Sxl	R binding	5.38323e-05	21.8205	1.56997e-05	22.7437			4.42703e-05	21.4845	6.29586e-06	21.9188			4.27144e-05	20.9548	1.55934e-06	23.192			GO:0000003,GO:0000280,GO:0000375,GO:0000377,GO:0000380,GO:0000381,GO:0000398,GO:0000900,GO:0003006,GO:0003674,GO:0003676,GO:0003723,GO:0003727,GO:0003729,GO:0003730,GO:0005488,GO:0005515,GO:0005575,GO:0005622,GO:0005623,GO:0005634,GO:0005737,GO:0006139,GO:0006259,GO:0006310,GO:0006396,GO:0006397,GO:0006417,GO:0006725,GO:0006807,GO:0006950,GO:0006952,GO:0006996,GO:0007049,GO:0007127,GO:0007131,GO:…
TRINITY_DN10467_c1_g1_i2	TRINITY_DN10467_c1_g1			Belongs to the peptidase S1 family													1.39723e-16	5.76184	1.13622e-27	7.37393			.
TRINITY_DN10467_c1_g1_i2	TRINITY_DN10467_c1_g1		.	Belongs to the peptidase S1 family													1.39723e-16	5.76184	1.13622e-27	7.37393			.
TRINITY_DN1047_c1_g1_i35	TRINITY_DN1047_c1_g1		.	CAP_GLY	0.00473593	18.1351			0.00478715	-18.4298			0.000107565	21.9021	0.000188731	22.7413	0.00025268	21.9131	0.000161181	21.2149			.
TRINITY_DN1047_c1_g1_i35	TRINITY_DN1047_c1_g1		.	CAP_GLY	0.00473593	18.1351			0.00478715	-18.4298			0.000107565	21.9021	0.000188731	22.7413	0.00025268	21.9131	0.000161181	21.2149			.
TRINITY_DN1047_c1_g1_i35	TRINITY_DN1047_c1_g1		.	CAP_GLY	0.00473593	18.1351			0.00478715	-18.4298			0.000107565	21.9021	0.000188731	22.7413	0.00025268	21.9131	0.000161181	21.2149			.
TRINITY_DN1047_c1_g1_i35	TRINITY_DN1047_c1_g1		.	CAP_GLY	0.00473593	18.1351			0.00478715	-18.4298			0.000107565	21.9021	0.000188731	22.7413	0.00025268	21.9131	0.000161181	21.2149			.
TRINITY_DN1047_c1_g1_i35	TRINITY_DN1047_c1_g1			CAP_GLY	0.00473593	18.1351			0.00478715	-18.4298			0.000107565	21.9021	0.000188731	22.7413	0.00025268	21.9131	0.000161181	21.2149			.
TRINITY_DN1047_c1_g1_i35	TRINITY_DN1047_c1_g1		.	CAP_GLY	0.00473593	18.1351			0.00478715	-18.4298			0.000107565	21.9021	0.000188731	22.7413	0.00025268	21.9131	0.000161181	21.2149			.
TRINITY_DN1048_c0_g1_i12	TRINITY_DN1048_c0_g1	*	KLHL3	BTB And C-termil Kelch															0.00532212	3.03315			GO:0000003,GO:0000151,GO:0000209,GO:0001655,GO:0001725,GO:0001822,GO:0002009,GO:0003006,GO:0003008,GO:0003014,GO:0003096,GO:0003674,GO:0003779,GO:0005198,GO:0005488,GO:0005515,GO:0005575,GO:0005576,GO:0005622,GO:0005623,GO:0005737,GO:0005829,GO:0005856,GO:0006464,GO:0006508,GO:0006511,GO:0006807,GO:0006810,GO:0006811,GO:0006812,GO:0006814,GO:0006996,GO:0007010,GO:0007049,GO:0007275,GO:0007276,GO:…
TRINITY_DN1049_c0_g1_i3	TRINITY_DN1049_c0_g1	*	HNRNPM	nucleic acid binding													0.00010012	-8.36563			0.00678225	3.50859	GO:0000003,GO:0000228,GO:0000375,GO:0000377,GO:0000380,GO:0000398,GO:0000578,GO:0000785,GO:0000790,GO:0002237,GO:0003002,GO:0003006,GO:0003674,GO:0003676,GO:0003723,GO:0003729,GO:0003730,GO:0003823,GO:0005488,GO:0005515,GO:0005575,GO:0005622,GO:0005623,GO:0005634,GO:0005654,GO:0005681,GO:0005694,GO:0005737,GO:0006139,GO:0006396,GO:0006397,GO:0006403,GO:0006725,GO:0006807,GO:0007028,GO:0007154,GO:…
TRINITY_DN1049_c0_g1_i3	TRINITY_DN1049_c0_g1	*	HNRNPM	nucleic acid binding													0.00010012	-8.36563			0.00678225	3.50859	GO:0000003,GO:0000228,GO:0000375,GO:0000377,GO:0000380,GO:0000398,GO:0000578,GO:0000785,GO:0000790,GO:0002237,GO:0003002,GO:0003006,GO:0003674,GO:0003676,GO:0003723,GO:0003729,GO:0003730,GO:0003823,GO:0005488,GO:0005515,GO:0005575,GO:0005622,GO:0005623,GO:0005634,GO:0005654,GO:0005681,GO:0005694,GO:0005737,GO:0006139,GO:0006396,GO:0006397,GO:0006403,GO:0006725,GO:0006807,GO:0007028,GO:0007154,GO:…
TRINITY_DN1049_c1_g1_i2	TRINITY_DN1049_c1_g1			Reverse transcriptase (R-dependent D polymerase)															0.00156213	-3.17441			.
TRINITY_DN10498_c0_g1_i7	TRINITY_DN10498_c0_g1	*	NFS1	It is involved in the biological process described with cysteine metabolic process																	0.018002	2.33037	GO:0000096,GO:0000959,GO:0000963,GO:0003674,GO:0003824,GO:0005488,GO:0005515,GO:0005575,GO:0005622,GO:0005623,GO:0005634,GO:0005654,GO:0005737,GO:0005739,GO:0005759,GO:0005829,GO:0006082,GO:0006139,GO:0006163,GO:0006396,GO:0006399,GO:0006400,GO:0006464,GO:0006520,GO:0006725,GO:0006732,GO:0006753,GO:0006790,GO:0006793,GO:0006796,GO:0006807,GO:0008033,GO:0008150,GO:0008152,GO:0009058,GO:0009116,GO:…
TRINITY_DN10514_c0_g1_i3	TRINITY_DN10514_c0_g1		.	.															1.24486e-06	-3.34085	2.63947e-05	-2.96751	.
TRINITY_DN10514_c0_g1_i3	TRINITY_DN10514_c0_g1			.															1.24486e-06	-3.34085	2.63947e-05	-2.96751	.
TRINITY_DN1052_c0_g1_i13	TRINITY_DN1052_c0_g1	*	MAN2A1	carbohydrate binding. It is involved in the biological process described with mannose metabolic process													5.23677e-05	-7.85263			0.000552219	5.69262	GO:0000139,GO:0001654,GO:0001701,GO:0001889,GO:0002252,GO:0002376,GO:0003674,GO:0003824,GO:0004553,GO:0004559,GO:0004572,GO:0005575,GO:0005576,GO:0005615,GO:0005622,GO:0005623,GO:0005737,GO:0005783,GO:0005794,GO:0005795,GO:0005797,GO:0005801,GO:0005975,GO:0005996,GO:0006013,GO:0006464,GO:0006491,GO:0006517,GO:0006726,GO:0006807,GO:0006996,GO:0007005,GO:0007033,GO:0007275,GO:0007399,GO:0007423,GO:…
TRINITY_DN1052_c0_g1_i13	TRINITY_DN1052_c0_g1	*	MAN2A1	carbohydrate binding. It is involved in the biological process described with mannose metabolic process													5.23677e-05	-7.85263			0.000552219	5.69262	GO:0000139,GO:0001654,GO:0001701,GO:0001889,GO:0002252,GO:0002376,GO:0003674,GO:0003824,GO:0004553,GO:0004559,GO:0004572,GO:0005575,GO:0005576,GO:0005615,GO:0005622,GO:0005623,GO:0005737,GO:0005783,GO:0005794,GO:0005795,GO:0005797,GO:0005801,GO:0005975,GO:0005996,GO:0006013,GO:0006464,GO:0006491,GO:0006517,GO:0006726,GO:0006807,GO:0006996,GO:0007005,GO:0007033,GO:0007275,GO:0007399,GO:0007423,GO:…
TRINITY_DN1054_c1_g1_i8	TRINITY_DN1054_c1_g1			EXOIII															8.89329e-08	2.42975			.
TRINITY_DN1054_c3_g1_i10	TRINITY_DN1054_c3_g1	*	Chst4	Sulfotransferase																	0.00217636	2.38208	GO:0001517,GO:0002376,GO:0003674,GO:0003824,GO:0005575,GO:0005622,GO:0005623,GO:0005737,GO:0005794,GO:0005802,GO:0006022,GO:0006023,GO:0006024,GO:0006040,GO:0006044,GO:0006082,GO:0006464,GO:0006477,GO:0006790,GO:0006807,GO:0006928,GO:0007155,GO:0007159,GO:0008146,GO:0008150,GO:0008152,GO:0009058,GO:0009059,GO:0009987,GO:0012505,GO:0016020,GO:0016021,GO:0016477,GO:0016740,GO:0016782,GO:0018146,GO:…
TRINITY_DN10543_c0_g1_i1	TRINITY_DN10543_c0_g1			PDGF/VEGF domain													3.09481e-10	7.69878	1.05784e-23	11.8095	9.39504e-08	3.61789	.
TRINITY_DN10543_c0_g1_i1	TRINITY_DN10543_c0_g1		.	PDGF/VEGF domain													3.09481e-10	7.69878	1.05784e-23	11.8095	9.39504e-08	3.61789	.
TRINITY_DN10543_c0_g1_i1	TRINITY_DN10543_c0_g1		.	PDGF/VEGF domain													3.09481e-10	7.69878	1.05784e-23	11.8095	9.39504e-08	3.61789	.
TRINITY_DN1055_c0_g1_i3	TRINITY_DN1055_c0_g1			.															0.000882271	-3.33714			.
TRINITY_DN10575_c0_g1_i8	TRINITY_DN10575_c0_g1	*	GLYATL3	N-acetyltransferase activity	0.00863276	-16.9289	0.00529343	-17.5549															GO:0006325,GO:0006464,GO:0006473,GO:0006475,GO:0006807,GO:0006996,GO:0008150,GO:0008152,GO:0009987,GO:0016043,GO:0016569,GO:0016570,GO:0016573,GO:0018193,GO:0018205,GO:0018393,GO:0018394,GO:0019538,GO:0036211,GO:0043170,GO:0043412,GO:0043543,GO:0044237,GO:0044238,GO:0044260,GO:0044267,GO:0051276,GO:0071704,GO:0071840,GO:1901564
TRINITY_DN10575_c0_g1_i8	TRINITY_DN10575_c0_g1	*	GLYATL3	N-acetyltransferase activity	0.00863276	-16.9289	0.00529343	-17.5549															GO:0006325,GO:0006464,GO:0006473,GO:0006475,GO:0006807,GO:0006996,GO:0008150,GO:0008152,GO:0009987,GO:0016043,GO:0016569,GO:0016570,GO:0016573,GO:0018193,GO:0018205,GO:0018393,GO:0018394,GO:0019538,GO:0036211,GO:0043170,GO:0043412,GO:0043543,GO:0044237,GO:0044238,GO:0044260,GO:0044267,GO:0051276,GO:0071704,GO:0071840,GO:1901564
TRINITY_DN1059_c0_g1_i12	TRINITY_DN1059_c0_g1			DDE superfamily endonuclease							0.00255357	-6.89585											.
TRINITY_DN10597_c0_g1_i2	TRINITY_DN10597_c0_g1	*	SLC6A2	Sodium:neurotransmitter symporter family															0.00502668	-2.37477	0.00953707	-2.25367	GO:0001504,GO:0001505,GO:0001963,GO:0001964,GO:0002020,GO:0003008,GO:0003674,GO:0003779,GO:0005102,GO:0005215,GO:0005329,GO:0005330,GO:0005333,GO:0005334,GO:0005488,GO:0005515,GO:0005575,GO:0005622,GO:0005623,GO:0005737,GO:0005886,GO:0005887,GO:0005901,GO:0006584,GO:0006725,GO:0006807,GO:0006810,GO:0006811,GO:0006812,GO:0006814,GO:0006836,GO:0006855,GO:0006950,GO:0007154,GO:0007267,GO:0007268,GO:…
TRINITY_DN10597_c0_g1_i2	TRINITY_DN10597_c0_g1	*	SLC6A2	Sodium:neurotransmitter symporter family															0.00502668	-2.37477	0.00953707	-2.25367	GO:0001504,GO:0001505,GO:0001963,GO:0001964,GO:0002020,GO:0003008,GO:0003674,GO:0003779,GO:0005102,GO:0005215,GO:0005329,GO:0005330,GO:0005333,GO:0005334,GO:0005488,GO:0005515,GO:0005575,GO:0005622,GO:0005623,GO:0005737,GO:0005886,GO:0005887,GO:0005901,GO:0006584,GO:0006725,GO:0006807,GO:0006810,GO:0006811,GO:0006812,GO:0006814,GO:0006836,GO:0006855,GO:0006950,GO:0007154,GO:0007267,GO:0007268,GO:…
TRINITY_DN106_c0_g1_i2	TRINITY_DN106_c0_g1	*	AP2A2	Adaptins are components of the adapter complexes which link clathrin to receptors in coated vesicles	5.16543e-06	-21.2689			9.1885e-06	21.0273	3.56115e-06	-21.1617			2.94532e-07	22.8453			7.76035e-07	-21.249	1.76902e-07	-22.7757	GO:0000003,GO:0000278,GO:0000281,GO:0000323,GO:0000910,GO:0001775,GO:0002064,GO:0002065,GO:0002066,GO:0002252,GO:0002263,GO:0002274,GO:0002275,GO:0002283,GO:0002366,GO:0002376,GO:0002443,GO:0002444,GO:0002446,GO:0002478,GO:0002495,GO:0002504,GO:0002682,GO:0003006,GO:0003674,GO:0005102,GO:0005215,GO:0005488,GO:0005515,GO:0005543,GO:0005575,GO:0005622,GO:0005623,GO:0005737,GO:0005764,GO:0005765,GO:…
TRINITY_DN106_c0_g1_i2	TRINITY_DN106_c0_g1	*	AP2A2	Adaptins are components of the adapter complexes which link clathrin to receptors in coated vesicles	5.16543e-06	-21.2689			9.1885e-06	21.0273	3.56115e-06	-21.1617			2.94532e-07	22.8453			7.76035e-07	-21.249	1.76902e-07	-22.7757	GO:0000003,GO:0000278,GO:0000281,GO:0000323,GO:0000910,GO:0001775,GO:0002064,GO:0002065,GO:0002066,GO:0002252,GO:0002263,GO:0002274,GO:0002275,GO:0002283,GO:0002366,GO:0002376,GO:0002443,GO:0002444,GO:0002446,GO:0002478,GO:0002495,GO:0002504,GO:0002682,GO:0003006,GO:0003674,GO:0005102,GO:0005215,GO:0005488,GO:0005515,GO:0005543,GO:0005575,GO:0005622,GO:0005623,GO:0005737,GO:0005764,GO:0005765,GO:…
TRINITY_DN106_c0_g1_i2	TRINITY_DN106_c0_g1	*	AP2A2	Adaptins are components of the adapter complexes which link clathrin to receptors in coated vesicles	5.16543e-06	-21.2689			9.1885e-06	21.0273	3.56115e-06	-21.1617			2.94532e-07	22.8453			7.76035e-07	-21.249	1.76902e-07	-22.7757	GO:0000003,GO:0000278,GO:0000281,GO:0000323,GO:0000910,GO:0001775,GO:0002064,GO:0002065,GO:0002066,GO:0002252,GO:0002263,GO:0002274,GO:0002275,GO:0002283,GO:0002366,GO:0002376,GO:0002443,GO:0002444,GO:0002446,GO:0002478,GO:0002495,GO:0002504,GO:0002682,GO:0003006,GO:0003674,GO:0005102,GO:0005215,GO:0005488,GO:0005515,GO:0005543,GO:0005575,GO:0005622,GO:0005623,GO:0005737,GO:0005764,GO:0005765,GO:…
TRINITY_DN106_c0_g1_i2	TRINITY_DN106_c0_g1	*	AP2A2	Adaptins are components of the adapter complexes which link clathrin to receptors in coated vesicles	5.16543e-06	-21.2689			9.1885e-06	21.0273	3.56115e-06	-21.1617			2.94532e-07	22.8453			7.76035e-07	-21.249	1.76902e-07	-22.7757	GO:0000003,GO:0000278,GO:0000281,GO:0000323,GO:0000910,GO:0001775,GO:0002064,GO:0002065,GO:0002066,GO:0002252,GO:0002263,GO:0002274,GO:0002275,GO:0002283,GO:0002366,GO:0002376,GO:0002443,GO:0002444,GO:0002446,GO:0002478,GO:0002495,GO:0002504,GO:0002682,GO:0003006,GO:0003674,GO:0005102,GO:0005215,GO:0005488,GO:0005515,GO:0005543,GO:0005575,GO:0005622,GO:0005623,GO:0005737,GO:0005764,GO:0005765,GO:…
TRINITY_DN106_c0_g1_i2	TRINITY_DN106_c0_g1	*	AP2A2	Adaptins are components of the adapter complexes which link clathrin to receptors in coated vesicles	5.16543e-06	-21.2689			9.1885e-06	21.0273	3.56115e-06	-21.1617			2.94532e-07	22.8453			7.76035e-07	-21.249	1.76902e-07	-22.7757	GO:0000003,GO:0000278,GO:0000281,GO:0000323,GO:0000910,GO:0001775,GO:0002064,GO:0002065,GO:0002066,GO:0002252,GO:0002263,GO:0002274,GO:0002275,GO:0002283,GO:0002366,GO:0002376,GO:0002443,GO:0002444,GO:0002446,GO:0002478,GO:0002495,GO:0002504,GO:0002682,GO:0003006,GO:0003674,GO:0005102,GO:0005215,GO:0005488,GO:0005515,GO:0005543,GO:0005575,GO:0005622,GO:0005623,GO:0005737,GO:0005764,GO:0005765,GO:…
TRINITY_DN106_c0_g1_i2	TRINITY_DN106_c0_g1	*	AP2A2	Adaptins are components of the adapter complexes which link clathrin to receptors in coated vesicles	5.16543e-06	-21.2689			9.1885e-06	21.0273	3.56115e-06	-21.1617			2.94532e-07	22.8453			7.76035e-07	-21.249	1.76902e-07	-22.7757	GO:0000003,GO:0000278,GO:0000281,GO:0000323,GO:0000910,GO:0001775,GO:0002064,GO:0002065,GO:0002066,GO:0002252,GO:0002263,GO:0002274,GO:0002275,GO:0002283,GO:0002366,GO:0002376,GO:0002443,GO:0002444,GO:0002446,GO:0002478,GO:0002495,GO:0002504,GO:0002682,GO:0003006,GO:0003674,GO:0005102,GO:0005215,GO:0005488,GO:0005515,GO:0005543,GO:0005575,GO:0005622,GO:0005623,GO:0005737,GO:0005764,GO:0005765,GO:…
TRINITY_DN1060_c0_g1_i2	TRINITY_DN1060_c0_g1	*	CDIPT	Phosphotransferase activity, for other substituted phosphate groups. It is involved in the biological process described with phospholipid biosynthetic process															0.000863084	-2.12705			GO:0000139,GO:0003674,GO:0003824,GO:0003881,GO:0005488,GO:0005575,GO:0005622,GO:0005623,GO:0005737,GO:0005783,GO:0005789,GO:0005794,GO:0005886,GO:0006139,GO:0006220,GO:0006629,GO:0006644,GO:0006650,GO:0006661,GO:0006725,GO:0006753,GO:0006793,GO:0006796,GO:0006807,GO:0007154,GO:0007165,GO:0007602,GO:0008150,GO:0008152,GO:0008289,GO:0008610,GO:0008654,GO:0009058,GO:0009117,GO:0009314,GO:0009416,GO:…
TRINITY_DN1060_c0_g1_i7	TRINITY_DN1060_c0_g1			.															1.27319e-09	2.05384			.
TRINITY_DN1060_c0_g1_i8	TRINITY_DN1060_c0_g1		.	.									0.00135718	2.07263					0.00130871	2.23991			.
TRINITY_DN1060_c0_g1_i8	TRINITY_DN1060_c0_g1			.									0.00135718	2.07263					0.00130871	2.23991			.
TRINITY_DN10604_c0_g1_i2	TRINITY_DN10604_c0_g1			Lipase															2.75718e-07	-2.69226	2.02496e-08	-3.01221	.
TRINITY_DN10604_c0_g1_i2	TRINITY_DN10604_c0_g1		.	Lipase															2.75718e-07	-2.69226	2.02496e-08	-3.01221	.
TRINITY_DN1061_c0_g1_i16	TRINITY_DN1061_c0_g1			regulation of defense response to virus by host															0.000256692	2.20589			.
TRINITY_DN10612_c0_g1_i1	TRINITY_DN10612_c0_g1	*	Tdc1	carboxy-lyase activity. It is involved in the biological process described with cellular amino acid metabolic process															2.98468e-06	2.06135			GO:0001505,GO:0003674,GO:0003824,GO:0004837,GO:0005575,GO:0005623,GO:0006066,GO:0006576,GO:0006589,GO:0006725,GO:0006807,GO:0007610,GO:0008150,GO:0008152,GO:0009058,GO:0009308,GO:0009309,GO:0009636,GO:0009987,GO:0010033,GO:0016829,GO:0016830,GO:0016831,GO:0018958,GO:0019438,GO:0030424,GO:0030534,GO:0032501,GO:0034641,GO:0036477,GO:0042133,GO:0042136,GO:0042221,GO:0042401,GO:0042439,GO:0042493,GO:…
TRINITY_DN1062_c0_g1_i13	TRINITY_DN1062_c0_g1	*	RUNX1	D binding. It is involved in the biological process described with regulation of transcription, D-templated	2.03892e-07	21.9833	1.97258e-07	21.8356			1.94151e-07	21.6465	8.17221e-08	21.3824			1.36102e-06	20.0297	2.27834e-09	23.4798			GO:0000003,GO:0000122,GO:0000902,GO:0000904,GO:0000976,GO:0000977,GO:0000978,GO:0000981,GO:0000987,GO:0001012,GO:0001047,GO:0001067,GO:0001101,GO:0001228,GO:0001501,GO:0001503,GO:0001701,GO:0001817,GO:0001819,GO:0001889,GO:0001942,GO:0001959,GO:0002009,GO:0002062,GO:0002244,GO:0002318,GO:0002376,GO:0002520,GO:0002643,GO:0002664,GO:0002667,GO:0002682,GO:0002683,GO:0002684,GO:0002694,GO:0002695,GO:…
TRINITY_DN1062_c0_g1_i13	TRINITY_DN1062_c0_g1	*	RUNX1	D binding. It is involved in the biological process described with regulation of transcription, D-templated	2.03892e-07	21.9833	1.97258e-07	21.8356			1.94151e-07	21.6465	8.17221e-08	21.3824			1.36102e-06	20.0297	2.27834e-09	23.4798			GO:0000003,GO:0000122,GO:0000902,GO:0000904,GO:0000976,GO:0000977,GO:0000978,GO:0000981,GO:0000987,GO:0001012,GO:0001047,GO:0001067,GO:0001101,GO:0001228,GO:0001501,GO:0001503,GO:0001701,GO:0001817,GO:0001819,GO:0001889,GO:0001942,GO:0001959,GO:0002009,GO:0002062,GO:0002244,GO:0002318,GO:0002376,GO:0002520,GO:0002643,GO:0002664,GO:0002667,GO:0002682,GO:0002683,GO:0002684,GO:0002694,GO:0002695,GO:…
TRINITY_DN1062_c0_g1_i13	TRINITY_DN1062_c0_g1	*	RUNX1	D binding. It is involved in the biological process described with regulation of transcription, D-templated	2.03892e-07	21.9833	1.97258e-07	21.8356			1.94151e-07	21.6465	8.17221e-08	21.3824			1.36102e-06	20.0297	2.27834e-09	23.4798			GO:0000003,GO:0000122,GO:0000902,GO:0000904,GO:0000976,GO:0000977,GO:0000978,GO:0000981,GO:0000987,GO:0001012,GO:0001047,GO:0001067,GO:0001101,GO:0001228,GO:0001501,GO:0001503,GO:0001701,GO:0001817,GO:0001819,GO:0001889,GO:0001942,GO:0001959,GO:0002009,GO:0002062,GO:0002244,GO:0002318,GO:0002376,GO:0002520,GO:0002643,GO:0002664,GO:0002667,GO:0002682,GO:0002683,GO:0002684,GO:0002694,GO:0002695,GO:…
TRINITY_DN1062_c0_g1_i13	TRINITY_DN1062_c0_g1	*	RUNX1	D binding. It is involved in the biological process described with regulation of transcription, D-templated	2.03892e-07	21.9833	1.97258e-07	21.8356			1.94151e-07	21.6465	8.17221e-08	21.3824			1.36102e-06	20.0297	2.27834e-09	23.4798			GO:0000003,GO:0000122,GO:0000902,GO:0000904,GO:0000976,GO:0000977,GO:0000978,GO:0000981,GO:0000987,GO:0001012,GO:0001047,GO:0001067,GO:0001101,GO:0001228,GO:0001501,GO:0001503,GO:0001701,GO:0001817,GO:0001819,GO:0001889,GO:0001942,GO:0001959,GO:0002009,GO:0002062,GO:0002244,GO:0002318,GO:0002376,GO:0002520,GO:0002643,GO:0002664,GO:0002667,GO:0002682,GO:0002683,GO:0002684,GO:0002694,GO:0002695,GO:…
TRINITY_DN1062_c0_g1_i13	TRINITY_DN1062_c0_g1	*	RUNX1	D binding. It is involved in the biological process described with regulation of transcription, D-templated	2.03892e-07	21.9833	1.97258e-07	21.8356			1.94151e-07	21.6465	8.17221e-08	21.3824			1.36102e-06	20.0297	2.27834e-09	23.4798			GO:0000003,GO:0000122,GO:0000902,GO:0000904,GO:0000976,GO:0000977,GO:0000978,GO:0000981,GO:0000987,GO:0001012,GO:0001047,GO:0001067,GO:0001101,GO:0001228,GO:0001501,GO:0001503,GO:0001701,GO:0001817,GO:0001819,GO:0001889,GO:0001942,GO:0001959,GO:0002009,GO:0002062,GO:0002244,GO:0002318,GO:0002376,GO:0002520,GO:0002643,GO:0002664,GO:0002667,GO:0002682,GO:0002683,GO:0002684,GO:0002694,GO:0002695,GO:…
TRINITY_DN1062_c0_g1_i13	TRINITY_DN1062_c0_g1	*	RUNX1	D binding. It is involved in the biological process described with regulation of transcription, D-templated	2.03892e-07	21.9833	1.97258e-07	21.8356			1.94151e-07	21.6465	8.17221e-08	21.3824			1.36102e-06	20.0297	2.27834e-09	23.4798			GO:0000003,GO:0000122,GO:0000902,GO:0000904,GO:0000976,GO:0000977,GO:0000978,GO:0000981,GO:0000987,GO:0001012,GO:0001047,GO:0001067,GO:0001101,GO:0001228,GO:0001501,GO:0001503,GO:0001701,GO:0001817,GO:0001819,GO:0001889,GO:0001942,GO:0001959,GO:0002009,GO:0002062,GO:0002244,GO:0002318,GO:0002376,GO:0002520,GO:0002643,GO:0002664,GO:0002667,GO:0002682,GO:0002683,GO:0002684,GO:0002694,GO:0002695,GO:…
TRINITY_DN1062_c0_g1_i17	TRINITY_DN1062_c0_g1	*	RUNX1	D binding. It is involved in the biological process described with regulation of transcription, D-templated	8.36573e-11	22.6224	2.88503e-11	22.9998			3.1685e-10	21.8959	5.18723e-12	23.0454			2.90444e-11	22.5765	1.04438e-12	23.6945			GO:0000003,GO:0000122,GO:0000902,GO:0000904,GO:0000976,GO:0000977,GO:0000978,GO:0000981,GO:0000987,GO:0001012,GO:0001047,GO:0001067,GO:0001101,GO:0001228,GO:0001501,GO:0001503,GO:0001701,GO:0001817,GO:0001819,GO:0001889,GO:0001942,GO:0001959,GO:0002009,GO:0002062,GO:0002244,GO:0002318,GO:0002376,GO:0002520,GO:0002643,GO:0002664,GO:0002667,GO:0002682,GO:0002683,GO:0002684,GO:0002694,GO:0002695,GO:…
TRINITY_DN1062_c0_g1_i17	TRINITY_DN1062_c0_g1	*	RUNX1	D binding. It is involved in the biological process described with regulation of transcription, D-templated	8.36573e-11	22.6224	2.88503e-11	22.9998			3.1685e-10	21.8959	5.18723e-12	23.0454			2.90444e-11	22.5765	1.04438e-12	23.6945			GO:0000003,GO:0000122,GO:0000902,GO:0000904,GO:0000976,GO:0000977,GO:0000978,GO:0000981,GO:0000987,GO:0001012,GO:0001047,GO:0001067,GO:0001101,GO:0001228,GO:0001501,GO:0001503,GO:0001701,GO:0001817,GO:0001819,GO:0001889,GO:0001942,GO:0001959,GO:0002009,GO:0002062,GO:0002244,GO:0002318,GO:0002376,GO:0002520,GO:0002643,GO:0002664,GO:0002667,GO:0002682,GO:0002683,GO:0002684,GO:0002694,GO:0002695,GO:…
TRINITY_DN1062_c0_g1_i17	TRINITY_DN1062_c0_g1	*	RUNX1	D binding. It is involved in the biological process described with regulation of transcription, D-templated	8.36573e-11	22.6224	2.88503e-11	22.9998			3.1685e-10	21.8959	5.18723e-12	23.0454			2.90444e-11	22.5765	1.04438e-12	23.6945			GO:0000003,GO:0000122,GO:0000902,GO:0000904,GO:0000976,GO:0000977,GO:0000978,GO:0000981,GO:0000987,GO:0001012,GO:0001047,GO:0001067,GO:0001101,GO:0001228,GO:0001501,GO:0001503,GO:0001701,GO:0001817,GO:0001819,GO:0001889,GO:0001942,GO:0001959,GO:0002009,GO:0002062,GO:0002244,GO:0002318,GO:0002376,GO:0002520,GO:0002643,GO:0002664,GO:0002667,GO:0002682,GO:0002683,GO:0002684,GO:0002694,GO:0002695,GO:…
TRINITY_DN1062_c0_g1_i17	TRINITY_DN1062_c0_g1	*	RUNX1	D binding. It is involved in the biological process described with regulation of transcription, D-templated	8.36573e-11	22.6224	2.88503e-11	22.9998			3.1685e-10	21.8959	5.18723e-12	23.0454			2.90444e-11	22.5765	1.04438e-12	23.6945			GO:0000003,GO:0000122,GO:0000902,GO:0000904,GO:0000976,GO:0000977,GO:0000978,GO:0000981,GO:0000987,GO:0001012,GO:0001047,GO:0001067,GO:0001101,GO:0001228,GO:0001501,GO:0001503,GO:0001701,GO:0001817,GO:0001819,GO:0001889,GO:0001942,GO:0001959,GO:0002009,GO:0002062,GO:0002244,GO:0002318,GO:0002376,GO:0002520,GO:0002643,GO:0002664,GO:0002667,GO:0002682,GO:0002683,GO:0002684,GO:0002694,GO:0002695,GO:…
TRINITY_DN1062_c0_g1_i17	TRINITY_DN1062_c0_g1	*	RUNX1	D binding. It is involved in the biological process described with regulation of transcription, D-templated	8.36573e-11	22.6224	2.88503e-11	22.9998			3.1685e-10	21.8959	5.18723e-12	23.0454			2.90444e-11	22.5765	1.04438e-12	23.6945			GO:0000003,GO:0000122,GO:0000902,GO:0000904,GO:0000976,GO:0000977,GO:0000978,GO:0000981,GO:0000987,GO:0001012,GO:0001047,GO:0001067,GO:0001101,GO:0001228,GO:0001501,GO:0001503,GO:0001701,GO:0001817,GO:0001819,GO:0001889,GO:0001942,GO:0001959,GO:0002009,GO:0002062,GO:0002244,GO:0002318,GO:0002376,GO:0002520,GO:0002643,GO:0002664,GO:0002667,GO:0002682,GO:0002683,GO:0002684,GO:0002694,GO:0002695,GO:…
TRINITY_DN1062_c0_g1_i17	TRINITY_DN1062_c0_g1	*	RUNX1	D binding. It is involved in the biological process described with regulation of transcription, D-templated	8.36573e-11	22.6224	2.88503e-11	22.9998			3.1685e-10	21.8959	5.18723e-12	23.0454			2.90444e-11	22.5765	1.04438e-12	23.6945			GO:0000003,GO:0000122,GO:0000902,GO:0000904,GO:0000976,GO:0000977,GO:0000978,GO:0000981,GO:0000987,GO:0001012,GO:0001047,GO:0001067,GO:0001101,GO:0001228,GO:0001501,GO:0001503,GO:0001701,GO:0001817,GO:0001819,GO:0001889,GO:0001942,GO:0001959,GO:0002009,GO:0002062,GO:0002244,GO:0002318,GO:0002376,GO:0002520,GO:0002643,GO:0002664,GO:0002667,GO:0002682,GO:0002683,GO:0002684,GO:0002694,GO:0002695,GO:…
TRINITY_DN1062_c0_g1_i18	TRINITY_DN1062_c0_g1	*	RUNX1	D binding. It is involved in the biological process described with regulation of transcription, D-templated	4.21013e-05	21.1617	5.00071e-05	20.7602			0.000180705	19.3081	4.36581e-06	21.423			1.81028e-05	20.9061	9.77399e-07	22.6732			GO:0000003,GO:0000122,GO:0000902,GO:0000904,GO:0000976,GO:0000977,GO:0000978,GO:0000981,GO:0000987,GO:0001012,GO:0001047,GO:0001067,GO:0001101,GO:0001228,GO:0001501,GO:0001503,GO:0001701,GO:0001817,GO:0001819,GO:0001889,GO:0001942,GO:0001959,GO:0002009,GO:0002062,GO:0002244,GO:0002318,GO:0002376,GO:0002520,GO:0002643,GO:0002664,GO:0002667,GO:0002682,GO:0002683,GO:0002684,GO:0002694,GO:0002695,GO:…
TRINITY_DN1062_c0_g1_i18	TRINITY_DN1062_c0_g1	*	RUNX1	D binding. It is involved in the biological process described with regulation of transcription, D-templated	4.21013e-05	21.1617	5.00071e-05	20.7602			0.000180705	19.3081	4.36581e-06	21.423			1.81028e-05	20.9061	9.77399e-07	22.6732			GO:0000003,GO:0000122,GO:0000902,GO:0000904,GO:0000976,GO:0000977,GO:0000978,GO:0000981,GO:0000987,GO:0001012,GO:0001047,GO:0001067,GO:0001101,GO:0001228,GO:0001501,GO:0001503,GO:0001701,GO:0001817,GO:0001819,GO:0001889,GO:0001942,GO:0001959,GO:0002009,GO:0002062,GO:0002244,GO:0002318,GO:0002376,GO:0002520,GO:0002643,GO:0002664,GO:0002667,GO:0002682,GO:0002683,GO:0002684,GO:0002694,GO:0002695,GO:…
TRINITY_DN1062_c0_g1_i18	TRINITY_DN1062_c0_g1	*	RUNX1	D binding. It is involved in the biological process described with regulation of transcription, D-templated	4.21013e-05	21.1617	5.00071e-05	20.7602			0.000180705	19.3081	4.36581e-06	21.423			1.81028e-05	20.9061	9.77399e-07	22.6732			GO:0000003,GO:0000122,GO:0000902,GO:0000904,GO:0000976,GO:0000977,GO:0000978,GO:0000981,GO:0000987,GO:0001012,GO:0001047,GO:0001067,GO:0001101,GO:0001228,GO:0001501,GO:0001503,GO:0001701,GO:0001817,GO:0001819,GO:0001889,GO:0001942,GO:0001959,GO:0002009,GO:0002062,GO:0002244,GO:0002318,GO:0002376,GO:0002520,GO:0002643,GO:0002664,GO:0002667,GO:0002682,GO:0002683,GO:0002684,GO:0002694,GO:0002695,GO:…
TRINITY_DN1062_c0_g1_i18	TRINITY_DN1062_c0_g1	*	RUNX1	D binding. It is involved in the biological process described with regulation of transcription, D-templated	4.21013e-05	21.1617	5.00071e-05	20.7602			0.000180705	19.3081	4.36581e-06	21.423			1.81028e-05	20.9061	9.77399e-07	22.6732			GO:0000003,GO:0000122,GO:0000902,GO:0000904,GO:0000976,GO:0000977,GO:0000978,GO:0000981,GO:0000987,GO:0001012,GO:0001047,GO:0001067,GO:0001101,GO:0001228,GO:0001501,GO:0001503,GO:0001701,GO:0001817,GO:0001819,GO:0001889,GO:0001942,GO:0001959,GO:0002009,GO:0002062,GO:0002244,GO:0002318,GO:0002376,GO:0002520,GO:0002643,GO:0002664,GO:0002667,GO:0002682,GO:0002683,GO:0002684,GO:0002694,GO:0002695,GO:…
TRINITY_DN1062_c0_g1_i18	TRINITY_DN1062_c0_g1	*	RUNX1	D binding. It is involved in the biological process described with regulation of transcription, D-templated	4.21013e-05	21.1617	5.00071e-05	20.7602			0.000180705	19.3081	4.36581e-06	21.423			1.81028e-05	20.9061	9.77399e-07	22.6732			GO:0000003,GO:0000122,GO:0000902,GO:0000904,GO:0000976,GO:0000977,GO:0000978,GO:0000981,GO:0000987,GO:0001012,GO:0001047,GO:0001067,GO:0001101,GO:0001228,GO:0001501,GO:0001503,GO:0001701,GO:0001817,GO:0001819,GO:0001889,GO:0001942,GO:0001959,GO:0002009,GO:0002062,GO:0002244,GO:0002318,GO:0002376,GO:0002520,GO:0002643,GO:0002664,GO:0002667,GO:0002682,GO:0002683,GO:0002684,GO:0002694,GO:0002695,GO:…
TRINITY_DN1062_c0_g1_i18	TRINITY_DN1062_c0_g1	*	RUNX1	D binding. It is involved in the biological process described with regulation of transcription, D-templated	4.21013e-05	21.1617	5.00071e-05	20.7602			0.000180705	19.3081	4.36581e-06	21.423			1.81028e-05	20.9061	9.77399e-07	22.6732			GO:0000003,GO:0000122,GO:0000902,GO:0000904,GO:0000976,GO:0000977,GO:0000978,GO:0000981,GO:0000987,GO:0001012,GO:0001047,GO:0001067,GO:0001101,GO:0001228,GO:0001501,GO:0001503,GO:0001701,GO:0001817,GO:0001819,GO:0001889,GO:0001942,GO:0001959,GO:0002009,GO:0002062,GO:0002244,GO:0002318,GO:0002376,GO:0002520,GO:0002643,GO:0002664,GO:0002667,GO:0002682,GO:0002683,GO:0002684,GO:0002694,GO:0002695,GO:…
TRINITY_DN1066_c0_g1_i5	TRINITY_DN1066_c0_g1			Converts sphingomyelin to ceramide															4.73728e-06	-7.67745	3.18011e-05	-7.28706	.
TRINITY_DN1066_c0_g1_i5	TRINITY_DN1066_c0_g1		.	Converts sphingomyelin to ceramide															4.73728e-06	-7.67745	3.18011e-05	-7.28706	.
TRINITY_DN1066_c0_g1_i7	TRINITY_DN1066_c0_g1			Converts sphingomyelin to ceramide															1.45225e-05	-2.763	3.432e-07	-3.37388	.
TRINITY_DN1066_c0_g1_i7	TRINITY_DN1066_c0_g1		.	Converts sphingomyelin to ceramide															1.45225e-05	-2.763	3.432e-07	-3.37388	.
TRINITY_DN1068_c0_g1_i3	TRINITY_DN1068_c0_g1			UDP-glucoronosyl and UDP-glucosyl transferase																	0.00186861	-2.04672	.
TRINITY_DN10686_c0_g3_i1	TRINITY_DN10686_c0_g3			Belongs to the sodium solute symporter (SSF) (TC 2.A.21) family															4.06322e-09	-2.57931	7.54742e-08	-2.44694	.
TRINITY_DN10686_c0_g3_i1	TRINITY_DN10686_c0_g3		.	Belongs to the sodium solute symporter (SSF) (TC 2.A.21) family															4.06322e-09	-2.57931	7.54742e-08	-2.44694	.
TRINITY_DN1069_c0_g2_i6	TRINITY_DN1069_c0_g2	*	KCNK1	Mediates outward rectifying potassium currents in dentate gyrus granule cells and contributes to the regulation of their resting membrane potential (By similarity). Contributes to the regulation of action potential firing in dentate gyrus granule cells and down-regulates their intrinsic excitability (By similarity). In astrocytes, the heterodimer formed by KCNK1 and KCNK2 is required for rapid gl…															9.19101e-06	-3.78565			GO:0003674,GO:0005215,GO:0005216,GO:0005242,GO:0005244,GO:0005249,GO:0005261,GO:0005267,GO:0005272,GO:0005488,GO:0005515,GO:0005575,GO:0005622,GO:0005623,GO:0005737,GO:0005768,GO:0005886,GO:0005887,GO:0005903,GO:0006810,GO:0006811,GO:0006812,GO:0006813,GO:0006814,GO:0008016,GO:0008076,GO:0008150,GO:0008324,GO:0009636,GO:0009987,GO:0012505,GO:0015075,GO:0015077,GO:0015079,GO:0015081,GO:0015267,GO:…
TRINITY_DN1069_c0_g2_i8	TRINITY_DN1069_c0_g2	*	KCNK1	Ion channel															0.000279056	-5.3987			GO:0003674,GO:0005215,GO:0005216,GO:0005242,GO:0005244,GO:0005249,GO:0005261,GO:0005267,GO:0005272,GO:0005488,GO:0005515,GO:0005575,GO:0005622,GO:0005623,GO:0005737,GO:0005768,GO:0005886,GO:0005887,GO:0005903,GO:0006810,GO:0006811,GO:0006812,GO:0006813,GO:0006814,GO:0008016,GO:0008076,GO:0008150,GO:0008324,GO:0009636,GO:0009987,GO:0012505,GO:0015075,GO:0015077,GO:0015079,GO:0015081,GO:0015267,GO:…
TRINITY_DN1071_c0_g1_i3	TRINITY_DN1071_c0_g1	*		Zinc finger protein													2.43987e-19	-23.1279			3.83129e-20	23.5779	GO:0000122,GO:0000981,GO:0001227,GO:0002164,GO:0002376,GO:0002520,GO:0003674,GO:0003676,GO:0003677,GO:0003700,GO:0005488,GO:0005575,GO:0005622,GO:0005623,GO:0005634,GO:0006355,GO:0006357,GO:0007163,GO:0007275,GO:0007399,GO:0007405,GO:0008150,GO:0008283,GO:0008356,GO:0009791,GO:0009889,GO:0009890,GO:0009892,GO:0009987,GO:0010468,GO:0010556,GO:0010558,GO:0010605,GO:0010629,GO:0017145,GO:0019219,GO:…
TRINITY_DN1071_c0_g1_i3	TRINITY_DN1071_c0_g1	*	.	Zinc finger protein													2.43987e-19	-23.1279			3.83129e-20	23.5779	GO:0000122,GO:0000981,GO:0001227,GO:0002164,GO:0002376,GO:0002520,GO:0003674,GO:0003676,GO:0003677,GO:0003700,GO:0005488,GO:0005575,GO:0005622,GO:0005623,GO:0005634,GO:0006355,GO:0006357,GO:0007163,GO:0007275,GO:0007399,GO:0007405,GO:0008150,GO:0008283,GO:0008356,GO:0009791,GO:0009889,GO:0009890,GO:0009892,GO:0009987,GO:0010468,GO:0010556,GO:0010558,GO:0010605,GO:0010629,GO:0017145,GO:0019219,GO:…
TRINITY_DN1071_c1_g1_i11	TRINITY_DN1071_c1_g1	*	ANO1	Dimerisation domain of Ca+-activated chloride-channel, anoctamin	4.99162e-07	23.4107	1.01675e-05	21.0219			2.46963e-06	21.8443	1.25199e-06	21.3195			3.05809e-06	21.22	2.2463e-07	22.5682			GO:0002791,GO:0002793,GO:0003008,GO:0003674,GO:0005215,GO:0005216,GO:0005227,GO:0005229,GO:0005244,GO:0005247,GO:0005253,GO:0005254,GO:0005261,GO:0005488,GO:0005515,GO:0005575,GO:0005622,GO:0005623,GO:0005634,GO:0005654,GO:0005886,GO:0005929,GO:0006810,GO:0006811,GO:0006812,GO:0006820,GO:0006821,GO:0006950,GO:0006952,GO:0007154,GO:0007165,GO:0007186,GO:0007200,GO:0007275,GO:0007600,GO:0008150,GO:…
TRINITY_DN1071_c1_g1_i11	TRINITY_DN1071_c1_g1	*	ANO1	Dimerisation domain of Ca+-activated chloride-channel, anoctamin	4.99162e-07	23.4107	1.01675e-05	21.0219			2.46963e-06	21.8443	1.25199e-06	21.3195			3.05809e-06	21.22	2.2463e-07	22.5682			GO:0002791,GO:0002793,GO:0003008,GO:0003674,GO:0005215,GO:0005216,GO:0005227,GO:0005229,GO:0005244,GO:0005247,GO:0005253,GO:0005254,GO:0005261,GO:0005488,GO:0005515,GO:0005575,GO:0005622,GO:0005623,GO:0005634,GO:0005654,GO:0005886,GO:0005929,GO:0006810,GO:0006811,GO:0006812,GO:0006820,GO:0006821,GO:0006950,GO:0006952,GO:0007154,GO:0007165,GO:0007186,GO:0007200,GO:0007275,GO:0007600,GO:0008150,GO:…
TRINITY_DN1071_c1_g1_i11	TRINITY_DN1071_c1_g1	*	ANO1	Dimerisation domain of Ca+-activated chloride-channel, anoctamin	4.99162e-07	23.4107	1.01675e-05	21.0219			2.46963e-06	21.8443	1.25199e-06	21.3195			3.05809e-06	21.22	2.2463e-07	22.5682			GO:0002791,GO:0002793,GO:0003008,GO:0003674,GO:0005215,GO:0005216,GO:0005227,GO:0005229,GO:0005244,GO:0005247,GO:0005253,GO:0005254,GO:0005261,GO:0005488,GO:0005515,GO:0005575,GO:0005622,GO:0005623,GO:0005634,GO:0005654,GO:0005886,GO:0005929,GO:0006810,GO:0006811,GO:0006812,GO:0006820,GO:0006821,GO:0006950,GO:0006952,GO:0007154,GO:0007165,GO:0007186,GO:0007200,GO:0007275,GO:0007600,GO:0008150,GO:…
TRINITY_DN1071_c1_g1_i11	TRINITY_DN1071_c1_g1	*	ANO1	Dimerisation domain of Ca+-activated chloride-channel, anoctamin	4.99162e-07	23.4107	1.01675e-05	21.0219			2.46963e-06	21.8443	1.25199e-06	21.3195			3.05809e-06	21.22	2.2463e-07	22.5682			GO:0002791,GO:0002793,GO:0003008,GO:0003674,GO:0005215,GO:0005216,GO:0005227,GO:0005229,GO:0005244,GO:0005247,GO:0005253,GO:0005254,GO:0005261,GO:0005488,GO:0005515,GO:0005575,GO:0005622,GO:0005623,GO:0005634,GO:0005654,GO:0005886,GO:0005929,GO:0006810,GO:0006811,GO:0006812,GO:0006820,GO:0006821,GO:0006950,GO:0006952,GO:0007154,GO:0007165,GO:0007186,GO:0007200,GO:0007275,GO:0007600,GO:0008150,GO:…
TRINITY_DN1071_c1_g1_i11	TRINITY_DN1071_c1_g1	*	ANO1	Dimerisation domain of Ca+-activated chloride-channel, anoctamin	4.99162e-07	23.4107	1.01675e-05	21.0219			2.46963e-06	21.8443	1.25199e-06	21.3195			3.05809e-06	21.22	2.2463e-07	22.5682			GO:0002791,GO:0002793,GO:0003008,GO:0003674,GO:0005215,GO:0005216,GO:0005227,GO:0005229,GO:0005244,GO:0005247,GO:0005253,GO:0005254,GO:0005261,GO:0005488,GO:0005515,GO:0005575,GO:0005622,GO:0005623,GO:0005634,GO:0005654,GO:0005886,GO:0005929,GO:0006810,GO:0006811,GO:0006812,GO:0006820,GO:0006821,GO:0006950,GO:0006952,GO:0007154,GO:0007165,GO:0007186,GO:0007200,GO:0007275,GO:0007600,GO:0008150,GO:…
TRINITY_DN1071_c1_g1_i11	TRINITY_DN1071_c1_g1	*	ANO1	Dimerisation domain of Ca+-activated chloride-channel, anoctamin	4.99162e-07	23.4107	1.01675e-05	21.0219			2.46963e-06	21.8443	1.25199e-06	21.3195			3.05809e-06	21.22	2.2463e-07	22.5682			GO:0002791,GO:0002793,GO:0003008,GO:0003674,GO:0005215,GO:0005216,GO:0005227,GO:0005229,GO:0005244,GO:0005247,GO:0005253,GO:0005254,GO:0005261,GO:0005488,GO:0005515,GO:0005575,GO:0005622,GO:0005623,GO:0005634,GO:0005654,GO:0005886,GO:0005929,GO:0006810,GO:0006811,GO:0006812,GO:0006820,GO:0006821,GO:0006950,GO:0006952,GO:0007154,GO:0007165,GO:0007186,GO:0007200,GO:0007275,GO:0007600,GO:0008150,GO:…
TRINITY_DN10716_c0_g1_i3	TRINITY_DN10716_c0_g1		.	Beat protein	8.43858e-07	-30.8196							0.0120244	-10.2315	0.0257675	-7.94088			1.61527e-07	-30.3166	1.90235e-07	-30.9027	.
TRINITY_DN10716_c0_g1_i3	TRINITY_DN10716_c0_g1		.	Beat protein	8.43858e-07	-30.8196							0.0120244	-10.2315	0.0257675	-7.94088			1.61527e-07	-30.3166	1.90235e-07	-30.9027	.
TRINITY_DN10716_c0_g1_i3	TRINITY_DN10716_c0_g1			Beat protein	8.43858e-07	-30.8196							0.0120244	-10.2315	0.0257675	-7.94088			1.61527e-07	-30.3166	1.90235e-07	-30.9027	.
TRINITY_DN10716_c0_g1_i3	TRINITY_DN10716_c0_g1		.	Beat protein	8.43858e-07	-30.8196							0.0120244	-10.2315	0.0257675	-7.94088			1.61527e-07	-30.3166	1.90235e-07	-30.9027	.
TRINITY_DN10716_c0_g1_i3	TRINITY_DN10716_c0_g1		.	Beat protein	8.43858e-07	-30.8196							0.0120244	-10.2315	0.0257675	-7.94088			1.61527e-07	-30.3166	1.90235e-07	-30.9027	.
TRINITY_DN10720_c0_g1_i3	TRINITY_DN10720_c0_g1	*	PTPDC1	Dual specificity phosphatase, catalytic domain	1.24264e-09	-36.4286			1.62226e-09	36.3284			0.0239287	-6.86099	0.0358317	-6.17839	6.85601e-10	-35.5846			3.49577e-11	38.0671	GO:0003674,GO:0003824,GO:0004721,GO:0004725,GO:0005575,GO:0005622,GO:0005623,GO:0005634,GO:0005654,GO:0005737,GO:0006464,GO:0006470,GO:0006793,GO:0006796,GO:0006807,GO:0006996,GO:0007154,GO:0007165,GO:0007166,GO:0007224,GO:0008150,GO:0008152,GO:0009987,GO:0016043,GO:0016311,GO:0016787,GO:0016788,GO:0016791,GO:0019538,GO:0022607,GO:0023052,GO:0030030,GO:0030031,GO:0031974,GO:0031981,GO:0035335,GO:…
TRINITY_DN10720_c0_g1_i3	TRINITY_DN10720_c0_g1	*	PTPDC1	Dual specificity phosphatase, catalytic domain	1.24264e-09	-36.4286			1.62226e-09	36.3284			0.0239287	-6.86099	0.0358317	-6.17839	6.85601e-10	-35.5846			3.49577e-11	38.0671	GO:0003674,GO:0003824,GO:0004721,GO:0004725,GO:0005575,GO:0005622,GO:0005623,GO:0005634,GO:0005654,GO:0005737,GO:0006464,GO:0006470,GO:0006793,GO:0006796,GO:0006807,GO:0006996,GO:0007154,GO:0007165,GO:0007166,GO:0007224,GO:0008150,GO:0008152,GO:0009987,GO:0016043,GO:0016311,GO:0016787,GO:0016788,GO:0016791,GO:0019538,GO:0022607,GO:0023052,GO:0030030,GO:0030031,GO:0031974,GO:0031981,GO:0035335,GO:…
TRINITY_DN10720_c0_g1_i3	TRINITY_DN10720_c0_g1	*	PTPDC1	Dual specificity phosphatase, catalytic domain	1.24264e-09	-36.4286			1.62226e-09	36.3284			0.0239287	-6.86099	0.0358317	-6.17839	6.85601e-10	-35.5846			3.49577e-11	38.0671	GO:0003674,GO:0003824,GO:0004721,GO:0004725,GO:0005575,GO:0005622,GO:0005623,GO:0005634,GO:0005654,GO:0005737,GO:0006464,GO:0006470,GO:0006793,GO:0006796,GO:0006807,GO:0006996,GO:0007154,GO:0007165,GO:0007166,GO:0007224,GO:0008150,GO:0008152,GO:0009987,GO:0016043,GO:0016311,GO:0016787,GO:0016788,GO:0016791,GO:0019538,GO:0022607,GO:0023052,GO:0030030,GO:0030031,GO:0031974,GO:0031981,GO:0035335,GO:…
TRINITY_DN10720_c0_g1_i3	TRINITY_DN10720_c0_g1	*	PTPDC1	Dual specificity phosphatase, catalytic domain	1.24264e-09	-36.4286			1.62226e-09	36.3284			0.0239287	-6.86099	0.0358317	-6.17839	6.85601e-10	-35.5846			3.49577e-11	38.0671	GO:0003674,GO:0003824,GO:0004721,GO:0004725,GO:0005575,GO:0005622,GO:0005623,GO:0005634,GO:0005654,GO:0005737,GO:0006464,GO:0006470,GO:0006793,GO:0006796,GO:0006807,GO:0006996,GO:0007154,GO:0007165,GO:0007166,GO:0007224,GO:0008150,GO:0008152,GO:0009987,GO:0016043,GO:0016311,GO:0016787,GO:0016788,GO:0016791,GO:0019538,GO:0022607,GO:0023052,GO:0030030,GO:0030031,GO:0031974,GO:0031981,GO:0035335,GO:…
TRINITY_DN10720_c0_g1_i3	TRINITY_DN10720_c0_g1	*	PTPDC1	Dual specificity phosphatase, catalytic domain	1.24264e-09	-36.4286			1.62226e-09	36.3284			0.0239287	-6.86099	0.0358317	-6.17839	6.85601e-10	-35.5846			3.49577e-11	38.0671	GO:0003674,GO:0003824,GO:0004721,GO:0004725,GO:0005575,GO:0005622,GO:0005623,GO:0005634,GO:0005654,GO:0005737,GO:0006464,GO:0006470,GO:0006793,GO:0006796,GO:0006807,GO:0006996,GO:0007154,GO:0007165,GO:0007166,GO:0007224,GO:0008150,GO:0008152,GO:0009987,GO:0016043,GO:0016311,GO:0016787,GO:0016788,GO:0016791,GO:0019538,GO:0022607,GO:0023052,GO:0030030,GO:0030031,GO:0031974,GO:0031981,GO:0035335,GO:…
TRINITY_DN10720_c0_g1_i3	TRINITY_DN10720_c0_g1	*	PTPDC1	Dual specificity phosphatase, catalytic domain	1.24264e-09	-36.4286			1.62226e-09	36.3284			0.0239287	-6.86099	0.0358317	-6.17839	6.85601e-10	-35.5846			3.49577e-11	38.0671	GO:0003674,GO:0003824,GO:0004721,GO:0004725,GO:0005575,GO:0005622,GO:0005623,GO:0005634,GO:0005654,GO:0005737,GO:0006464,GO:0006470,GO:0006793,GO:0006796,GO:0006807,GO:0006996,GO:0007154,GO:0007165,GO:0007166,GO:0007224,GO:0008150,GO:0008152,GO:0009987,GO:0016043,GO:0016311,GO:0016787,GO:0016788,GO:0016791,GO:0019538,GO:0022607,GO:0023052,GO:0030030,GO:0030031,GO:0031974,GO:0031981,GO:0035335,GO:…
TRINITY_DN10728_c0_g1_i7	TRINITY_DN10728_c0_g1			.																	0.00921467	2.88532	.
TRINITY_DN10730_c0_g1_i4	TRINITY_DN10730_c0_g1	*	CYP4V2	cytochrome p450															0.00154846	-4.24301			GO:0000003,GO:0000280,GO:0000910,GO:0001523,GO:0003006,GO:0003674,GO:0003824,GO:0004497,GO:0005575,GO:0005622,GO:0005623,GO:0005737,GO:0005783,GO:0005789,GO:0006082,GO:0006629,GO:0006631,GO:0006720,GO:0006721,GO:0006950,GO:0006952,GO:0006996,GO:0007049,GO:0007143,GO:0007275,GO:0007276,GO:0007281,GO:0007292,GO:0008150,GO:0008152,GO:0008202,GO:0008356,GO:0008610,GO:0009058,GO:0009605,GO:0009607,GO:…
TRINITY_DN10730_c0_g1_i8	TRINITY_DN10730_c0_g1			cytochrome p450															8.19611e-05	-3.45053			.
TRINITY_DN10739_c0_g2_i12	TRINITY_DN10739_c0_g2	*	su(Hw)	Metal ion binding													6.64893e-05	-4.82766	0.00262288	-2.02835			GO:0000785,GO:0003674,GO:0003676,GO:0003677,GO:0003682,GO:0005488,GO:0005515,GO:0005575,GO:0005622,GO:0005623,GO:0005634,GO:0005694,GO:0005700,GO:0006139,GO:0006351,GO:0006355,GO:0006725,GO:0006807,GO:0008150,GO:0008152,GO:0009058,GO:0009059,GO:0009719,GO:0009725,GO:0009889,GO:0009890,GO:0009891,GO:0009892,GO:0009893,GO:0009987,GO:0010033,GO:0010467,GO:0010468,GO:0010556,GO:0010557,GO:0010558,GO:…
TRINITY_DN10739_c0_g2_i12	TRINITY_DN10739_c0_g2	*	su(Hw)	Metal ion binding													6.64893e-05	-4.82766	0.00262288	-2.02835			GO:0000785,GO:0003674,GO:0003676,GO:0003677,GO:0003682,GO:0005488,GO:0005515,GO:0005575,GO:0005622,GO:0005623,GO:0005634,GO:0005694,GO:0005700,GO:0006139,GO:0006351,GO:0006355,GO:0006725,GO:0006807,GO:0008150,GO:0008152,GO:0009058,GO:0009059,GO:0009719,GO:0009725,GO:0009889,GO:0009890,GO:0009891,GO:0009892,GO:0009893,GO:0009987,GO:0010033,GO:0010467,GO:0010468,GO:0010556,GO:0010557,GO:0010558,GO:…
TRINITY_DN10739_c0_g2_i4	TRINITY_DN10739_c0_g2	*	su(Hw)	Metal ion binding													2.22573e-05	-5.79346					GO:0000785,GO:0003674,GO:0003676,GO:0003677,GO:0003682,GO:0005488,GO:0005515,GO:0005575,GO:0005622,GO:0005623,GO:0005634,GO:0005694,GO:0005700,GO:0006139,GO:0006351,GO:0006355,GO:0006725,GO:0006807,GO:0008150,GO:0008152,GO:0009058,GO:0009059,GO:0009719,GO:0009725,GO:0009889,GO:0009890,GO:0009891,GO:0009892,GO:0009893,GO:0009987,GO:0010033,GO:0010467,GO:0010468,GO:0010556,GO:0010557,GO:0010558,GO:…
TRINITY_DN10739_c0_g2_i5	TRINITY_DN10739_c0_g2		.	Protein of unknown function (DUF498/DUF598)															1.8414e-07	-3.7168	0.000407616	-2.53465	.
TRINITY_DN10739_c0_g2_i5	TRINITY_DN10739_c0_g2			Protein of unknown function (DUF498/DUF598)															1.8414e-07	-3.7168	0.000407616	-2.53465	.
TRINITY_DN10741_c0_g1_i1	TRINITY_DN10741_c0_g1	*	GBA	Glucosylceramidase activity. It is involved in the biological process described with sphingolipid metabolic process													8.30665e-05	2.19854					GO:0000323,GO:0001817,GO:0001818,GO:0001932,GO:0001933,GO:0003008,GO:0003674,GO:0003824,GO:0004348,GO:0004553,GO:0005102,GO:0005124,GO:0005488,GO:0005515,GO:0005575,GO:0005576,GO:0005615,GO:0005622,GO:0005623,GO:0005737,GO:0005764,GO:0005765,GO:0005773,GO:0005774,GO:0005775,GO:0006066,GO:0006469,GO:0006629,GO:0006643,GO:0006664,GO:0006665,GO:0006670,GO:0006672,GO:0006677,GO:0006678,GO:0006680,GO:…
TRINITY_DN1076_c0_g1_i3	TRINITY_DN1076_c0_g1	*	PRPF18	It is involved in the biological process described with R splicing	8.60783e-05	-8.48168			1.36269e-07	10.6467													GO:0000350,GO:0000375,GO:0000377,GO:0000393,GO:0000398,GO:0000956,GO:0005575,GO:0005622,GO:0005623,GO:0005634,GO:0005681,GO:0005682,GO:0005684,GO:0006139,GO:0006396,GO:0006397,GO:0006401,GO:0006402,GO:0006403,GO:0006725,GO:0006807,GO:0008150,GO:0008152,GO:0008298,GO:0008380,GO:0009056,GO:0009057,GO:0009892,GO:0009987,GO:0010467,GO:0010468,GO:0010605,GO:0010629,GO:0016020,GO:0016043,GO:0016070,GO:…
TRINITY_DN1076_c0_g1_i3	TRINITY_DN1076_c0_g1	*	PRPF18	It is involved in the biological process described with R splicing	8.60783e-05	-8.48168			1.36269e-07	10.6467													GO:0000350,GO:0000375,GO:0000377,GO:0000393,GO:0000398,GO:0000956,GO:0005575,GO:0005622,GO:0005623,GO:0005634,GO:0005681,GO:0005682,GO:0005684,GO:0006139,GO:0006396,GO:0006397,GO:0006401,GO:0006402,GO:0006403,GO:0006725,GO:0006807,GO:0008150,GO:0008152,GO:0008298,GO:0008380,GO:0009056,GO:0009057,GO:0009892,GO:0009987,GO:0010467,GO:0010468,GO:0010605,GO:0010629,GO:0016020,GO:0016043,GO:0016070,GO:…
TRINITY_DN1076_c1_g2_i7	TRINITY_DN1076_c1_g2			Zinc finger MYM-type protein 1-like			1.5411e-07	-21.7776	8.29582e-06	-19.5377													.
TRINITY_DN1076_c1_g2_i7	TRINITY_DN1076_c1_g2		.	Zinc finger MYM-type protein 1-like			1.5411e-07	-21.7776	8.29582e-06	-19.5377													.
TRINITY_DN10763_c0_g1_i6	TRINITY_DN10763_c0_g1	*	ELMO3	Domain of unknown function (DUF3361)													0.019599	-2.63093					GO:0000003,GO:0000132,GO:0000226,GO:0000278,GO:0000768,GO:0001667,GO:0002064,GO:0002065,GO:0002066,GO:0002252,GO:0002253,GO:0002376,GO:0002429,GO:0002431,GO:0002433,GO:0002682,GO:0002684,GO:0002757,GO:0002764,GO:0002768,GO:0003002,GO:0003006,GO:0003674,GO:0005102,GO:0005488,GO:0005515,GO:0005543,GO:0005547,GO:0005575,GO:0005622,GO:0005623,GO:0005634,GO:0005737,GO:0005829,GO:0005886,GO:0006810,GO:…
TRINITY_DN10763_c0_g1_i9	TRINITY_DN10763_c0_g1	*	.	nucleic acid binding															0.00879271	-2.5005	0.00110521	-3.94799	GO:0000976,GO:0000977,GO:0000978,GO:0000981,GO:0000982,GO:0000987,GO:0001012,GO:0001067,GO:0001077,GO:0001228,GO:0003674,GO:0003676,GO:0003677,GO:0003690,GO:0003700,GO:0005488,GO:0005575,GO:0005622,GO:0005623,GO:0005634,GO:0006139,GO:0006351,GO:0006355,GO:0006357,GO:0006366,GO:0006725,GO:0006807,GO:0008150,GO:0008152,GO:0009058,GO:0009059,GO:0009889,GO:0009891,GO:0009893,GO:0009987,GO:0010467,GO:…
TRINITY_DN10763_c0_g1_i9	TRINITY_DN10763_c0_g1	*		nucleic acid binding															0.00879271	-2.5005	0.00110521	-3.94799	GO:0000976,GO:0000977,GO:0000978,GO:0000981,GO:0000982,GO:0000987,GO:0001012,GO:0001067,GO:0001077,GO:0001228,GO:0003674,GO:0003676,GO:0003677,GO:0003690,GO:0003700,GO:0005488,GO:0005575,GO:0005622,GO:0005623,GO:0005634,GO:0006139,GO:0006351,GO:0006355,GO:0006357,GO:0006366,GO:0006725,GO:0006807,GO:0008150,GO:0008152,GO:0009058,GO:0009059,GO:0009889,GO:0009891,GO:0009893,GO:0009987,GO:0010467,GO:…
TRINITY_DN1078_c0_g1_i4	TRINITY_DN1078_c0_g1	*	PPIG	Peptidyl-prolyl cis-trans isomerase activity. It is involved in the biological process described with protein folding													0.0267567	-2.84183					GO:0000375,GO:0000377,GO:0000398,GO:0000413,GO:0003674,GO:0003755,GO:0003824,GO:0005488,GO:0005575,GO:0005622,GO:0005623,GO:0005634,GO:0005654,GO:0005737,GO:0005739,GO:0005829,GO:0005886,GO:0006139,GO:0006396,GO:0006397,GO:0006457,GO:0006464,GO:0006725,GO:0006807,GO:0008144,GO:0008150,GO:0008152,GO:0008380,GO:0009987,GO:0010467,GO:0016018,GO:0016020,GO:0016043,GO:0016070,GO:0016071,GO:0016363,GO:…
TRINITY_DN1078_c0_g1_i7	TRINITY_DN1078_c0_g1	*	PPIG	Peptidyl-prolyl cis-trans isomerase activity. It is involved in the biological process described with protein folding																	0.0103069	3.11593	GO:0000375,GO:0000377,GO:0000398,GO:0000413,GO:0003674,GO:0003755,GO:0003824,GO:0005488,GO:0005575,GO:0005622,GO:0005623,GO:0005634,GO:0005654,GO:0005737,GO:0005739,GO:0005829,GO:0005886,GO:0006139,GO:0006396,GO:0006397,GO:0006457,GO:0006464,GO:0006725,GO:0006807,GO:0008144,GO:0008150,GO:0008152,GO:0008380,GO:0009987,GO:0010467,GO:0016018,GO:0016020,GO:0016043,GO:0016070,GO:0016071,GO:0016363,GO:…
TRINITY_DN108_c0_g1_i13	TRINITY_DN108_c0_g1	*	TARDBP	nucleic acid binding															1.15669e-06	2.36477			GO:0000981,GO:0001205,GO:0001228,GO:0001932,GO:0001933,GO:0003674,GO:0003676,GO:0003677,GO:0003690,GO:0003697,GO:0003700,GO:0003705,GO:0003723,GO:0003729,GO:0003730,GO:0005488,GO:0005515,GO:0005575,GO:0005622,GO:0005623,GO:0005634,GO:0005654,GO:0005737,GO:0006139,GO:0006351,GO:0006355,GO:0006357,GO:0006366,GO:0006396,GO:0006725,GO:0006807,GO:0006996,GO:0006997,GO:0006998,GO:0007154,GO:0007267,GO:…
TRINITY_DN10807_c0_g2_i5	TRINITY_DN10807_c0_g2	*	FAM73B	Mitoguardin											0.0139299	-3.42152							GO:0001501,GO:0001894,GO:0001895,GO:0003674,GO:0005488,GO:0005515,GO:0005575,GO:0005622,GO:0005623,GO:0005737,GO:0005739,GO:0005886,GO:0005887,GO:0006996,GO:0007005,GO:0007275,GO:0008053,GO:0008150,GO:0009653,GO:0009987,GO:0010635,GO:0010821,GO:0016020,GO:0016021,GO:0016043,GO:0022603,GO:0031224,GO:0031226,GO:0032501,GO:0032502,GO:0032989,GO:0032990,GO:0033043,GO:0042592,GO:0042802,GO:0042803,GO:…
TRINITY_DN10813_c0_g1_i2	TRINITY_DN10813_c0_g1		.	PDGF/VEGF domain													7.2701e-06	5.25664	4.07106e-13	7.97361			.
TRINITY_DN10813_c0_g1_i2	TRINITY_DN10813_c0_g1			PDGF/VEGF domain													7.2701e-06	5.25664	4.07106e-13	7.97361			.
TRINITY_DN10817_c0_g1_i6	TRINITY_DN10817_c0_g1		CTLSE2	C-type lectin (CTL) or carbohydrate-recognition domain (CRD)													0.000481163	-7.03953	0.000134268	-6.53969			GO:0003674,GO:0005488,GO:0030246
TRINITY_DN10817_c0_g1_i6	TRINITY_DN10817_c0_g1		CTLSE2	C-type lectin (CTL) or carbohydrate-recognition domain (CRD)													0.000481163	-7.03953	0.000134268	-6.53969			GO:0003674,GO:0005488,GO:0030246
TRINITY_DN10847_c0_g1_i2	TRINITY_DN10847_c0_g1	*	.	glutamic-type peptidase activity															0.00167857	-3.42321	0.00303983	-3.26292	GO:0005575,GO:0005622,GO:0005623,GO:0005737,GO:0012505,GO:0030133,GO:0031410,GO:0031982,GO:0043226,GO:0043227,GO:0043229,GO:0044424,GO:0044444,GO:0044464,GO:0097708
TRINITY_DN10847_c0_g1_i2	TRINITY_DN10847_c0_g1	*		glutamic-type peptidase activity															0.00167857	-3.42321	0.00303983	-3.26292	GO:0005575,GO:0005622,GO:0005623,GO:0005737,GO:0012505,GO:0030133,GO:0031410,GO:0031982,GO:0043226,GO:0043227,GO:0043229,GO:0044424,GO:0044444,GO:0044464,GO:0097708
TRINITY_DN10855_c0_g1_i2	TRINITY_DN10855_c0_g1	*	SENP1	Cysteine-type peptidase activity. It is involved in the biological process described with proteolysis																	0.00397461	2.55881	GO:0002682,GO:0003674,GO:0003824,GO:0004175,GO:0004197,GO:0005575,GO:0005622,GO:0005623,GO:0005634,GO:0005635,GO:0005654,GO:0005737,GO:0005912,GO:0005924,GO:0005925,GO:0006282,GO:0006355,GO:0006357,GO:0006464,GO:0006508,GO:0006807,GO:0006915,GO:0006919,GO:0007154,GO:0007165,GO:0007275,GO:0008150,GO:0008152,GO:0008219,GO:0008233,GO:0008234,GO:0009790,GO:0009792,GO:0009889,GO:0009891,GO:0009892,GO:…
TRINITY_DN10875_c0_g3_i2	TRINITY_DN10875_c0_g3		.	PR domain containing 9									0.0272767	-2.21055	0.033773	-2.06091							.
TRINITY_DN10875_c0_g3_i2	TRINITY_DN10875_c0_g3			PR domain containing 9									0.0272767	-2.21055	0.033773	-2.06091							.
TRINITY_DN1088_c0_g1_i1	TRINITY_DN1088_c0_g1	*		.	0.0131469	4.32592	0.00215705	6.83821			0.00708754	4.6169	0.000384447	8.04141			0.00977539	3.9945	0.000580505	5.84075			GO:0000003,GO:0000578,GO:0002064,GO:0002065,GO:0002066,GO:0003002,GO:0003006,GO:0003674,GO:0005488,GO:0005539,GO:0005575,GO:0005576,GO:0005622,GO:0005623,GO:0005737,GO:0005886,GO:0007275,GO:0007276,GO:0007281,GO:0007292,GO:0007304,GO:0007305,GO:0007306,GO:0007350,GO:0007351,GO:0007354,GO:0007362,GO:0007389,GO:0008150,GO:0008201,GO:0008595,GO:0009653,GO:0009790,GO:0009798,GO:0009880,GO:0009888,GO:…
TRINITY_DN1088_c0_g1_i1	TRINITY_DN1088_c0_g1	*	.	.	0.0131469	4.32592	0.00215705	6.83821			0.00708754	4.6169	0.000384447	8.04141			0.00977539	3.9945	0.000580505	5.84075			GO:0000003,GO:0000578,GO:0002064,GO:0002065,GO:0002066,GO:0003002,GO:0003006,GO:0003674,GO:0005488,GO:0005539,GO:0005575,GO:0005576,GO:0005622,GO:0005623,GO:0005737,GO:0005886,GO:0007275,GO:0007276,GO:0007281,GO:0007292,GO:0007304,GO:0007305,GO:0007306,GO:0007350,GO:0007351,GO:0007354,GO:0007362,GO:0007389,GO:0008150,GO:0008201,GO:0008595,GO:0009653,GO:0009790,GO:0009798,GO:0009880,GO:0009888,GO:…
TRINITY_DN1088_c0_g1_i1	TRINITY_DN1088_c0_g1	*	.	.	0.0131469	4.32592	0.00215705	6.83821			0.00708754	4.6169	0.000384447	8.04141			0.00977539	3.9945	0.000580505	5.84075			GO:0000003,GO:0000578,GO:0002064,GO:0002065,GO:0002066,GO:0003002,GO:0003006,GO:0003674,GO:0005488,GO:0005539,GO:0005575,GO:0005576,GO:0005622,GO:0005623,GO:0005737,GO:0005886,GO:0007275,GO:0007276,GO:0007281,GO:0007292,GO:0007304,GO:0007305,GO:0007306,GO:0007350,GO:0007351,GO:0007354,GO:0007362,GO:0007389,GO:0008150,GO:0008201,GO:0008595,GO:0009653,GO:0009790,GO:0009798,GO:0009880,GO:0009888,GO:…
TRINITY_DN1088_c0_g1_i1	TRINITY_DN1088_c0_g1	*	.	.	0.0131469	4.32592	0.00215705	6.83821			0.00708754	4.6169	0.000384447	8.04141			0.00977539	3.9945	0.000580505	5.84075			GO:0000003,GO:0000578,GO:0002064,GO:0002065,GO:0002066,GO:0003002,GO:0003006,GO:0003674,GO:0005488,GO:0005539,GO:0005575,GO:0005576,GO:0005622,GO:0005623,GO:0005737,GO:0005886,GO:0007275,GO:0007276,GO:0007281,GO:0007292,GO:0007304,GO:0007305,GO:0007306,GO:0007350,GO:0007351,GO:0007354,GO:0007362,GO:0007389,GO:0008150,GO:0008201,GO:0008595,GO:0009653,GO:0009790,GO:0009798,GO:0009880,GO:0009888,GO:…
TRINITY_DN1088_c0_g1_i1	TRINITY_DN1088_c0_g1	*	.	.	0.0131469	4.32592	0.00215705	6.83821			0.00708754	4.6169	0.000384447	8.04141			0.00977539	3.9945	0.000580505	5.84075			GO:0000003,GO:0000578,GO:0002064,GO:0002065,GO:0002066,GO:0003002,GO:0003006,GO:0003674,GO:0005488,GO:0005539,GO:0005575,GO:0005576,GO:0005622,GO:0005623,GO:0005737,GO:0005886,GO:0007275,GO:0007276,GO:0007281,GO:0007292,GO:0007304,GO:0007305,GO:0007306,GO:0007350,GO:0007351,GO:0007354,GO:0007362,GO:0007389,GO:0008150,GO:0008201,GO:0008595,GO:0009653,GO:0009790,GO:0009798,GO:0009880,GO:0009888,GO:…
TRINITY_DN1088_c0_g1_i1	TRINITY_DN1088_c0_g1	*	.	.	0.0131469	4.32592	0.00215705	6.83821			0.00708754	4.6169	0.000384447	8.04141			0.00977539	3.9945	0.000580505	5.84075			GO:0000003,GO:0000578,GO:0002064,GO:0002065,GO:0002066,GO:0003002,GO:0003006,GO:0003674,GO:0005488,GO:0005539,GO:0005575,GO:0005576,GO:0005622,GO:0005623,GO:0005737,GO:0005886,GO:0007275,GO:0007276,GO:0007281,GO:0007292,GO:0007304,GO:0007305,GO:0007306,GO:0007350,GO:0007351,GO:0007354,GO:0007362,GO:0007389,GO:0008150,GO:0008201,GO:0008595,GO:0009653,GO:0009790,GO:0009798,GO:0009880,GO:0009888,GO:…
TRINITY_DN1089_c0_g1_i1	TRINITY_DN1089_c0_g1		.	regulation of defense response to virus by host															9.42812e-20	-24.735	4.98891e-19	-24.4292	.
TRINITY_DN1089_c0_g1_i1	TRINITY_DN1089_c0_g1			regulation of defense response to virus by host															9.42812e-20	-24.735	4.98891e-19	-24.4292	.
TRINITY_DN1092_c0_g1_i5	TRINITY_DN1092_c0_g1			Peptidase M16 ictive domain					0.00151977	2.36817													.
TRINITY_DN10921_c0_g3_i1	TRINITY_DN10921_c0_g3			50S ribosome-binding GTPase													4.80316e-05	2.06544					.
TRINITY_DN10921_c0_g4_i1	TRINITY_DN10921_c0_g4			50S ribosome-binding GTPase													0.00132884	4.25326					.
TRINITY_DN10936_c0_g1_i2	TRINITY_DN10936_c0_g1	*	Dat	N-acetyltransferase activity															0.00937162	-2.24549			GO:0001505,GO:0003674,GO:0003824,GO:0004059,GO:0004060,GO:0005575,GO:0005622,GO:0005623,GO:0005737,GO:0006066,GO:0006576,GO:0006584,GO:0006725,GO:0006807,GO:0008080,GO:0008150,GO:0008152,GO:0009056,GO:0009308,GO:0009310,GO:0009712,GO:0009987,GO:0016407,GO:0016410,GO:0016740,GO:0016746,GO:0016747,GO:0017144,GO:0018958,GO:0019336,GO:0019439,GO:0019614,GO:0030431,GO:0032501,GO:0034641,GO:0042133,GO:…
TRINITY_DN10936_c0_g1_i3	TRINITY_DN10936_c0_g1	*	Dat	N-acetyltransferase activity															8.67732e-32	-22.2853	2.60141e-32	-22.5249	GO:0001505,GO:0003674,GO:0003824,GO:0004059,GO:0004060,GO:0005575,GO:0005622,GO:0005623,GO:0005737,GO:0006066,GO:0006576,GO:0006584,GO:0006725,GO:0006807,GO:0008080,GO:0008150,GO:0008152,GO:0009056,GO:0009308,GO:0009310,GO:0009712,GO:0009987,GO:0016407,GO:0016410,GO:0016740,GO:0016746,GO:0016747,GO:0017144,GO:0018958,GO:0019336,GO:0019439,GO:0019614,GO:0030431,GO:0032501,GO:0034641,GO:0042133,GO:…
TRINITY_DN10936_c0_g1_i3	TRINITY_DN10936_c0_g1	*	Dat	N-acetyltransferase activity															8.67732e-32	-22.2853	2.60141e-32	-22.5249	GO:0001505,GO:0003674,GO:0003824,GO:0004059,GO:0004060,GO:0005575,GO:0005622,GO:0005623,GO:0005737,GO:0006066,GO:0006576,GO:0006584,GO:0006725,GO:0006807,GO:0008080,GO:0008150,GO:0008152,GO:0009056,GO:0009308,GO:0009310,GO:0009712,GO:0009987,GO:0016407,GO:0016410,GO:0016740,GO:0016746,GO:0016747,GO:0017144,GO:0018958,GO:0019336,GO:0019439,GO:0019614,GO:0030431,GO:0032501,GO:0034641,GO:0042133,GO:…
TRINITY_DN1095_c0_g1_i25	TRINITY_DN1095_c0_g1			It is involved in the biological process described with cell redox homeostasis															4.79272e-05	-3.22498	0.00106364	-2.61547	.
TRINITY_DN1095_c0_g1_i25	TRINITY_DN1095_c0_g1		.	It is involved in the biological process described with cell redox homeostasis															4.79272e-05	-3.22498	0.00106364	-2.61547	.
TRINITY_DN1095_c0_g1_i26	TRINITY_DN1095_c0_g1			It is involved in the biological process described with cell redox homeostasis															0.000508245	-4.60958			.
TRINITY_DN1095_c0_g1_i5	TRINITY_DN1095_c0_g1			It is involved in the biological process described with cell redox homeostasis													0.00648975	-4.43635	0.00200339	-4.40787			.
TRINITY_DN1095_c0_g1_i5	TRINITY_DN1095_c0_g1		.	It is involved in the biological process described with cell redox homeostasis													0.00648975	-4.43635	0.00200339	-4.40787			.
TRINITY_DN1095_c0_g1_i6	TRINITY_DN1095_c0_g1		.	It is involved in the biological process described with cell redox homeostasis									2.58346e-05	5.74103	0.000459359	4.992	2.69347e-05	5.49573	0.000263883	4.02807			.
TRINITY_DN1095_c0_g1_i6	TRINITY_DN1095_c0_g1		.	It is involved in the biological process described with cell redox homeostasis									2.58346e-05	5.74103	0.000459359	4.992	2.69347e-05	5.49573	0.000263883	4.02807			.
TRINITY_DN1095_c0_g1_i6	TRINITY_DN1095_c0_g1		.	It is involved in the biological process described with cell redox homeostasis									2.58346e-05	5.74103	0.000459359	4.992	2.69347e-05	5.49573	0.000263883	4.02807			.
TRINITY_DN1095_c0_g1_i6	TRINITY_DN1095_c0_g1			It is involved in the biological process described with cell redox homeostasis									2.58346e-05	5.74103	0.000459359	4.992	2.69347e-05	5.49573	0.000263883	4.02807			.
TRINITY_DN10958_c0_g1_i1	TRINITY_DN10958_c0_g1	*	.	Mediates the voltage-dependent sodium ion permeability of excitable membranes							0.000791009	2.0656					2.25249e-05	2.75926	3.5442e-05	2.47201			GO:0001508,GO:0003008,GO:0003674,GO:0005215,GO:0005216,GO:0005244,GO:0005248,GO:0005261,GO:0005272,GO:0005575,GO:0005623,GO:0005886,GO:0006810,GO:0006811,GO:0006812,GO:0006814,GO:0007154,GO:0007610,GO:0007635,GO:0008150,GO:0008324,GO:0009987,GO:0015075,GO:0015077,GO:0015081,GO:0015267,GO:0015318,GO:0015672,GO:0016020,GO:0019226,GO:0019228,GO:0022803,GO:0022832,GO:0022836,GO:0022838,GO:0022839,GO:…
TRINITY_DN10958_c0_g1_i1	TRINITY_DN10958_c0_g1	*	.	Mediates the voltage-dependent sodium ion permeability of excitable membranes							0.000791009	2.0656					2.25249e-05	2.75926	3.5442e-05	2.47201			GO:0001508,GO:0003008,GO:0003674,GO:0005215,GO:0005216,GO:0005244,GO:0005248,GO:0005261,GO:0005272,GO:0005575,GO:0005623,GO:0005886,GO:0006810,GO:0006811,GO:0006812,GO:0006814,GO:0007154,GO:0007610,GO:0007635,GO:0008150,GO:0008324,GO:0009987,GO:0015075,GO:0015077,GO:0015081,GO:0015267,GO:0015318,GO:0015672,GO:0016020,GO:0019226,GO:0019228,GO:0022803,GO:0022832,GO:0022836,GO:0022838,GO:0022839,GO:…
TRINITY_DN10958_c0_g1_i1	TRINITY_DN10958_c0_g1	*		Mediates the voltage-dependent sodium ion permeability of excitable membranes							0.000791009	2.0656					2.25249e-05	2.75926	3.5442e-05	2.47201			GO:0001508,GO:0003008,GO:0003674,GO:0005215,GO:0005216,GO:0005244,GO:0005248,GO:0005261,GO:0005272,GO:0005575,GO:0005623,GO:0005886,GO:0006810,GO:0006811,GO:0006812,GO:0006814,GO:0007154,GO:0007610,GO:0007635,GO:0008150,GO:0008324,GO:0009987,GO:0015075,GO:0015077,GO:0015081,GO:0015267,GO:0015318,GO:0015672,GO:0016020,GO:0019226,GO:0019228,GO:0022803,GO:0022832,GO:0022836,GO:0022838,GO:0022839,GO:…
TRINITY_DN10962_c0_g1_i7	TRINITY_DN10962_c0_g1			cellular component assembly	0.000421719	-23.8385	0.000274974	-24.1243											5.97968e-05	-23.6339	0.000604542	-21.0602	.
TRINITY_DN10962_c0_g1_i7	TRINITY_DN10962_c0_g1		.	cellular component assembly	0.000421719	-23.8385	0.000274974	-24.1243											5.97968e-05	-23.6339	0.000604542	-21.0602	.
TRINITY_DN10962_c0_g1_i7	TRINITY_DN10962_c0_g1		.	cellular component assembly	0.000421719	-23.8385	0.000274974	-24.1243											5.97968e-05	-23.6339	0.000604542	-21.0602	.
TRINITY_DN10962_c0_g1_i7	TRINITY_DN10962_c0_g1		.	cellular component assembly	0.000421719	-23.8385	0.000274974	-24.1243											5.97968e-05	-23.6339	0.000604542	-21.0602	.
TRINITY_DN10990_c0_g1_i1	TRINITY_DN10990_c0_g1	*	CLEC6A	Lactose-binding lectin l-2-like									6.44671e-10	-7.3206	7.68963e-08	-6.66416	1.36138e-08	-6.56315	2.86453e-09	-6.4149			GO:0001817,GO:0001819,GO:0002218,GO:0002220,GO:0002223,GO:0002253,GO:0002376,GO:0002429,GO:0002682,GO:0002684,GO:0002757,GO:0002758,GO:0002764,GO:0002768,GO:0002791,GO:0002793,GO:0003674,GO:0005488,GO:0005509,GO:0005537,GO:0005575,GO:0005623,GO:0005886,GO:0006950,GO:0006952,GO:0006955,GO:0007154,GO:0007165,GO:0007166,GO:0008150,GO:0009605,GO:0009607,GO:0009620,GO:0009966,GO:0009967,GO:0009987,GO:…
TRINITY_DN10990_c0_g1_i1	TRINITY_DN10990_c0_g1	*	CLEC6A	Lactose-binding lectin l-2-like									6.44671e-10	-7.3206	7.68963e-08	-6.66416	1.36138e-08	-6.56315	2.86453e-09	-6.4149			GO:0001817,GO:0001819,GO:0002218,GO:0002220,GO:0002223,GO:0002253,GO:0002376,GO:0002429,GO:0002682,GO:0002684,GO:0002757,GO:0002758,GO:0002764,GO:0002768,GO:0002791,GO:0002793,GO:0003674,GO:0005488,GO:0005509,GO:0005537,GO:0005575,GO:0005623,GO:0005886,GO:0006950,GO:0006952,GO:0006955,GO:0007154,GO:0007165,GO:0007166,GO:0008150,GO:0009605,GO:0009607,GO:0009620,GO:0009966,GO:0009967,GO:0009987,GO:…
TRINITY_DN10990_c0_g1_i1	TRINITY_DN10990_c0_g1	*	CLEC6A	Lactose-binding lectin l-2-like									6.44671e-10	-7.3206	7.68963e-08	-6.66416	1.36138e-08	-6.56315	2.86453e-09	-6.4149			GO:0001817,GO:0001819,GO:0002218,GO:0002220,GO:0002223,GO:0002253,GO:0002376,GO:0002429,GO:0002682,GO:0002684,GO:0002757,GO:0002758,GO:0002764,GO:0002768,GO:0002791,GO:0002793,GO:0003674,GO:0005488,GO:0005509,GO:0005537,GO:0005575,GO:0005623,GO:0005886,GO:0006950,GO:0006952,GO:0006955,GO:0007154,GO:0007165,GO:0007166,GO:0008150,GO:0009605,GO:0009607,GO:0009620,GO:0009966,GO:0009967,GO:0009987,GO:…
TRINITY_DN10990_c0_g1_i1	TRINITY_DN10990_c0_g1	*	CLEC6A	Lactose-binding lectin l-2-like									6.44671e-10	-7.3206	7.68963e-08	-6.66416	1.36138e-08	-6.56315	2.86453e-09	-6.4149			GO:0001817,GO:0001819,GO:0002218,GO:0002220,GO:0002223,GO:0002253,GO:0002376,GO:0002429,GO:0002682,GO:0002684,GO:0002757,GO:0002758,GO:0002764,GO:0002768,GO:0002791,GO:0002793,GO:0003674,GO:0005488,GO:0005509,GO:0005537,GO:0005575,GO:0005623,GO:0005886,GO:0006950,GO:0006952,GO:0006955,GO:0007154,GO:0007165,GO:0007166,GO:0008150,GO:0009605,GO:0009607,GO:0009620,GO:0009966,GO:0009967,GO:0009987,GO:…
TRINITY_DN10990_c0_g1_i2	TRINITY_DN10990_c0_g1	*	CLEC6A	Lactose-binding lectin l-2-like									0.0151446	-2.1627					0.0168059	-2.33429			GO:0001817,GO:0001819,GO:0002218,GO:0002220,GO:0002223,GO:0002253,GO:0002376,GO:0002429,GO:0002682,GO:0002684,GO:0002757,GO:0002758,GO:0002764,GO:0002768,GO:0002791,GO:0002793,GO:0003674,GO:0005488,GO:0005509,GO:0005537,GO:0005575,GO:0005623,GO:0005886,GO:0006950,GO:0006952,GO:0006955,GO:0007154,GO:0007165,GO:0007166,GO:0008150,GO:0009605,GO:0009607,GO:0009620,GO:0009966,GO:0009967,GO:0009987,GO:…
TRINITY_DN10990_c0_g1_i2	TRINITY_DN10990_c0_g1	*	CLEC6A	Lactose-binding lectin l-2-like									0.0151446	-2.1627					0.0168059	-2.33429			GO:0001817,GO:0001819,GO:0002218,GO:0002220,GO:0002223,GO:0002253,GO:0002376,GO:0002429,GO:0002682,GO:0002684,GO:0002757,GO:0002758,GO:0002764,GO:0002768,GO:0002791,GO:0002793,GO:0003674,GO:0005488,GO:0005509,GO:0005537,GO:0005575,GO:0005623,GO:0005886,GO:0006950,GO:0006952,GO:0006955,GO:0007154,GO:0007165,GO:0007166,GO:0008150,GO:0009605,GO:0009607,GO:0009620,GO:0009966,GO:0009967,GO:0009987,GO:…
TRINITY_DN10999_c0_g2_i3	TRINITY_DN10999_c0_g2	*	CACNG7	PMP-22/EMP/MP20/Claudin family													0.00105723	-16.4716			5.36809e-06	21.9247	GO:0001558,GO:0003008,GO:0003674,GO:0005215,GO:0005216,GO:0005244,GO:0005245,GO:0005261,GO:0005262,GO:0005575,GO:0005622,GO:0005623,GO:0005737,GO:0005768,GO:0005769,GO:0005886,GO:0005887,GO:0005891,GO:0006810,GO:0006811,GO:0006812,GO:0006816,GO:0007154,GO:0007275,GO:0007399,GO:0008150,GO:0008324,GO:0008328,GO:0009894,GO:0009966,GO:0009987,GO:0010468,GO:0010469,GO:0010608,GO:0010646,GO:0010720,GO:…
TRINITY_DN10999_c0_g2_i3	TRINITY_DN10999_c0_g2	*	CACNG7	PMP-22/EMP/MP20/Claudin family													0.00105723	-16.4716			5.36809e-06	21.9247	GO:0001558,GO:0003008,GO:0003674,GO:0005215,GO:0005216,GO:0005244,GO:0005245,GO:0005261,GO:0005262,GO:0005575,GO:0005622,GO:0005623,GO:0005737,GO:0005768,GO:0005769,GO:0005886,GO:0005887,GO:0005891,GO:0006810,GO:0006811,GO:0006812,GO:0006816,GO:0007154,GO:0007275,GO:0007399,GO:0008150,GO:0008324,GO:0008328,GO:0009894,GO:0009966,GO:0009987,GO:0010468,GO:0010469,GO:0010608,GO:0010646,GO:0010720,GO:…
TRINITY_DN110_c0_g1_i20	TRINITY_DN110_c0_g1	*	SERAC1	hydrolase activity, acting on ester bonds. It is involved in the biological process described with													3.70824e-05	-9.84085			1.58373e-05	10.1344	GO:0005575,GO:0005576,GO:0005622,GO:0005623,GO:0005737,GO:0005739,GO:0005783,GO:0006629,GO:0006644,GO:0006650,GO:0006793,GO:0006796,GO:0006810,GO:0006869,GO:0007275,GO:0007568,GO:0008150,GO:0008152,GO:0008340,GO:0009987,GO:0010259,GO:0010876,GO:0012505,GO:0015850,GO:0015918,GO:0016043,GO:0019637,GO:0030198,GO:0030301,GO:0031012,GO:0032365,GO:0032366,GO:0032367,GO:0032501,GO:0032502,GO:0033036,GO:…
TRINITY_DN110_c0_g1_i20	TRINITY_DN110_c0_g1	*	SERAC1	hydrolase activity, acting on ester bonds. It is involved in the biological process described with													3.70824e-05	-9.84085			1.58373e-05	10.1344	GO:0005575,GO:0005576,GO:0005622,GO:0005623,GO:0005737,GO:0005739,GO:0005783,GO:0006629,GO:0006644,GO:0006650,GO:0006793,GO:0006796,GO:0006810,GO:0006869,GO:0007275,GO:0007568,GO:0008150,GO:0008152,GO:0008340,GO:0009987,GO:0010259,GO:0010876,GO:0012505,GO:0015850,GO:0015918,GO:0016043,GO:0019637,GO:0030198,GO:0030301,GO:0031012,GO:0032365,GO:0032366,GO:0032367,GO:0032501,GO:0032502,GO:0033036,GO:…
TRINITY_DN110_c0_g1_i5	TRINITY_DN110_c0_g1	*	SERAC1	hydrolase activity, acting on ester bonds. It is involved in the biological process described with	2.66394e-05	27.3099	1.02074e-05	28.114			9.04026e-06	27.7918			0.00208529	-19.3486	5.63205e-05	24.944	6.79378e-06	26.4674			GO:0005575,GO:0005576,GO:0005622,GO:0005623,GO:0005737,GO:0005739,GO:0005783,GO:0006629,GO:0006644,GO:0006650,GO:0006793,GO:0006796,GO:0006810,GO:0006869,GO:0007275,GO:0007568,GO:0008150,GO:0008152,GO:0008340,GO:0009987,GO:0010259,GO:0010876,GO:0012505,GO:0015850,GO:0015918,GO:0016043,GO:0019637,GO:0030198,GO:0030301,GO:0031012,GO:0032365,GO:0032366,GO:0032367,GO:0032501,GO:0032502,GO:0033036,GO:…
TRINITY_DN110_c0_g1_i5	TRINITY_DN110_c0_g1	*	SERAC1	hydrolase activity, acting on ester bonds. It is involved in the biological process described with	2.66394e-05	27.3099	1.02074e-05	28.114			9.04026e-06	27.7918			0.00208529	-19.3486	5.63205e-05	24.944	6.79378e-06	26.4674			GO:0005575,GO:0005576,GO:0005622,GO:0005623,GO:0005737,GO:0005739,GO:0005783,GO:0006629,GO:0006644,GO:0006650,GO:0006793,GO:0006796,GO:0006810,GO:0006869,GO:0007275,GO:0007568,GO:0008150,GO:0008152,GO:0008340,GO:0009987,GO:0010259,GO:0010876,GO:0012505,GO:0015850,GO:0015918,GO:0016043,GO:0019637,GO:0030198,GO:0030301,GO:0031012,GO:0032365,GO:0032366,GO:0032367,GO:0032501,GO:0032502,GO:0033036,GO:…
TRINITY_DN110_c0_g1_i5	TRINITY_DN110_c0_g1	*	SERAC1	hydrolase activity, acting on ester bonds. It is involved in the biological process described with	2.66394e-05	27.3099	1.02074e-05	28.114			9.04026e-06	27.7918			0.00208529	-19.3486	5.63205e-05	24.944	6.79378e-06	26.4674			GO:0005575,GO:0005576,GO:0005622,GO:0005623,GO:0005737,GO:0005739,GO:0005783,GO:0006629,GO:0006644,GO:0006650,GO:0006793,GO:0006796,GO:0006810,GO:0006869,GO:0007275,GO:0007568,GO:0008150,GO:0008152,GO:0008340,GO:0009987,GO:0010259,GO:0010876,GO:0012505,GO:0015850,GO:0015918,GO:0016043,GO:0019637,GO:0030198,GO:0030301,GO:0031012,GO:0032365,GO:0032366,GO:0032367,GO:0032501,GO:0032502,GO:0033036,GO:…
TRINITY_DN110_c0_g1_i5	TRINITY_DN110_c0_g1	*	SERAC1	hydrolase activity, acting on ester bonds. It is involved in the biological process described with	2.66394e-05	27.3099	1.02074e-05	28.114			9.04026e-06	27.7918			0.00208529	-19.3486	5.63205e-05	24.944	6.79378e-06	26.4674			GO:0005575,GO:0005576,GO:0005622,GO:0005623,GO:0005737,GO:0005739,GO:0005783,GO:0006629,GO:0006644,GO:0006650,GO:0006793,GO:0006796,GO:0006810,GO:0006869,GO:0007275,GO:0007568,GO:0008150,GO:0008152,GO:0008340,GO:0009987,GO:0010259,GO:0010876,GO:0012505,GO:0015850,GO:0015918,GO:0016043,GO:0019637,GO:0030198,GO:0030301,GO:0031012,GO:0032365,GO:0032366,GO:0032367,GO:0032501,GO:0032502,GO:0033036,GO:…
TRINITY_DN110_c0_g1_i5	TRINITY_DN110_c0_g1	*	SERAC1	hydrolase activity, acting on ester bonds. It is involved in the biological process described with	2.66394e-05	27.3099	1.02074e-05	28.114			9.04026e-06	27.7918			0.00208529	-19.3486	5.63205e-05	24.944	6.79378e-06	26.4674			GO:0005575,GO:0005576,GO:0005622,GO:0005623,GO:0005737,GO:0005739,GO:0005783,GO:0006629,GO:0006644,GO:0006650,GO:0006793,GO:0006796,GO:0006810,GO:0006869,GO:0007275,GO:0007568,GO:0008150,GO:0008152,GO:0008340,GO:0009987,GO:0010259,GO:0010876,GO:0012505,GO:0015850,GO:0015918,GO:0016043,GO:0019637,GO:0030198,GO:0030301,GO:0031012,GO:0032365,GO:0032366,GO:0032367,GO:0032501,GO:0032502,GO:0033036,GO:…
TRINITY_DN110_c0_g1_i5	TRINITY_DN110_c0_g1	*	SERAC1	hydrolase activity, acting on ester bonds. It is involved in the biological process described with	2.66394e-05	27.3099	1.02074e-05	28.114			9.04026e-06	27.7918			0.00208529	-19.3486	5.63205e-05	24.944	6.79378e-06	26.4674			GO:0005575,GO:0005576,GO:0005622,GO:0005623,GO:0005737,GO:0005739,GO:0005783,GO:0006629,GO:0006644,GO:0006650,GO:0006793,GO:0006796,GO:0006810,GO:0006869,GO:0007275,GO:0007568,GO:0008150,GO:0008152,GO:0008340,GO:0009987,GO:0010259,GO:0010876,GO:0012505,GO:0015850,GO:0015918,GO:0016043,GO:0019637,GO:0030198,GO:0030301,GO:0031012,GO:0032365,GO:0032366,GO:0032367,GO:0032501,GO:0032502,GO:0033036,GO:…
TRINITY_DN1102_c0_g1_i2	TRINITY_DN1102_c0_g1	*	ERC1	RIM-binding protein of the cytomatrix active zone															0.000817459	3.74382			GO:0000139,GO:0001505,GO:0003008,GO:0003674,GO:0005488,GO:0005515,GO:0005575,GO:0005576,GO:0005604,GO:0005605,GO:0005622,GO:0005623,GO:0005737,GO:0005783,GO:0005794,GO:0005829,GO:0005856,GO:0005886,GO:0005938,GO:0006355,GO:0006464,GO:0006468,GO:0006793,GO:0006796,GO:0006807,GO:0006810,GO:0006836,GO:0006996,GO:0007010,GO:0007154,GO:0007165,GO:0007249,GO:0007252,GO:0007267,GO:0007268,GO:0007269,GO:…
TRINITY_DN1105_c0_g2_i1	TRINITY_DN1105_c0_g2	*	SCP2	transferase activity, transferring acyl groups other than amino-acyl groups. It is involved in the biological process described with																	0.00825556	-2.0965	GO:0000038,GO:0000062,GO:0000166,GO:0001676,GO:0002119,GO:0002164,GO:0003008,GO:0003674,GO:0003824,GO:0003988,GO:0005102,GO:0005215,GO:0005319,GO:0005488,GO:0005496,GO:0005504,GO:0005515,GO:0005548,GO:0005575,GO:0005622,GO:0005623,GO:0005634,GO:0005654,GO:0005737,GO:0005739,GO:0005740,GO:0005741,GO:0005777,GO:0005782,GO:0005783,GO:0005829,GO:0006066,GO:0006082,GO:0006139,GO:0006163,GO:0006605,GO:…
TRINITY_DN11062_c0_g2_i1	TRINITY_DN11062_c0_g2	*	IFRD1	Interferon-related developmental regulator (IFRD)																	0.00491677	3.66413	GO:0001085,GO:0001558,GO:0001709,GO:0003674,GO:0005488,GO:0005515,GO:0005575,GO:0005622,GO:0005623,GO:0005634,GO:0005737,GO:0006355,GO:0006357,GO:0006950,GO:0007275,GO:0007399,GO:0007405,GO:0007518,GO:0008134,GO:0008150,GO:0008283,GO:0008361,GO:0009611,GO:0009888,GO:0009889,GO:0009891,GO:0009893,GO:0009987,GO:0010468,GO:0010556,GO:0010557,GO:0010604,GO:0010628,GO:0010721,GO:0010769,GO:0010771,GO:…
TRINITY_DN11062_c0_g2_i3	TRINITY_DN11062_c0_g2	*	IFRD1	Interferon-related developmental regulator (IFRD)															1.09601e-05	2.81589			GO:0001085,GO:0001558,GO:0001709,GO:0003674,GO:0005488,GO:0005515,GO:0005575,GO:0005622,GO:0005623,GO:0005634,GO:0005737,GO:0006355,GO:0006357,GO:0006950,GO:0007275,GO:0007399,GO:0007405,GO:0007518,GO:0008134,GO:0008150,GO:0008283,GO:0008361,GO:0009611,GO:0009888,GO:0009889,GO:0009891,GO:0009893,GO:0009987,GO:0010468,GO:0010556,GO:0010557,GO:0010604,GO:0010628,GO:0010721,GO:0010769,GO:0010771,GO:…
TRINITY_DN1108_c0_g1_i5	TRINITY_DN1108_c0_g1	*	mam	.															0.00192959	2.18583			GO:0000003,GO:0001654,GO:0001704,GO:0001707,GO:0001709,GO:0001710,GO:0002009,GO:0002064,GO:0002065,GO:0002066,GO:0002165,GO:0003006,GO:0003007,GO:0005575,GO:0005622,GO:0005623,GO:0005634,GO:0005694,GO:0005700,GO:0005703,GO:0007275,GO:0007276,GO:0007281,GO:0007292,GO:0007369,GO:0007398,GO:0007399,GO:0007417,GO:0007418,GO:0007423,GO:0007444,GO:0007472,GO:0007475,GO:0007476,GO:0007498,GO:0007500,GO:…
TRINITY_DN11095_c0_g1_i1	TRINITY_DN11095_c0_g1		.	Reverse transcriptase (R-dependent D polymerase)															0.00121679	-4.01123	0.0108242	-2.59988	.
TRINITY_DN11095_c0_g1_i1	TRINITY_DN11095_c0_g1			Reverse transcriptase (R-dependent D polymerase)															0.00121679	-4.01123	0.0108242	-2.59988	.
TRINITY_DN11122_c0_g1_i5	TRINITY_DN11122_c0_g1	*	PPP5C	phosphatase activity. It is involved in the biological process described with protein dephosphorylation													0.0245407	-2.25316					GO:0000165,GO:0000166,GO:0000278,GO:0000302,GO:0001101,GO:0001932,GO:0001933,GO:0001965,GO:0003674,GO:0003676,GO:0003723,GO:0003824,GO:0004721,GO:0004722,GO:0005488,GO:0005515,GO:0005524,GO:0005575,GO:0005622,GO:0005623,GO:0005634,GO:0005654,GO:0005737,GO:0005819,GO:0005829,GO:0005856,GO:0006139,GO:0006325,GO:0006351,GO:0006464,GO:0006468,GO:0006470,GO:0006725,GO:0006793,GO:0006796,GO:0006807,GO:…
TRINITY_DN1115_c0_g1_i10	TRINITY_DN1115_c0_g1			Tigger transposable															0.0213765	-2.31149			.
TRINITY_DN1115_c0_g1_i3	TRINITY_DN1115_c0_g1			Tigger transposable															0.0239516	2.08189			.
TRINITY_DN1115_c1_g1_i7	TRINITY_DN1115_c1_g1		.	Belongs to the type-B carboxylesterase lipase family									0.0263793	2.95367					0.00190532	6.93378			.
TRINITY_DN1115_c1_g1_i7	TRINITY_DN1115_c1_g1			Belongs to the type-B carboxylesterase lipase family									0.0263793	2.95367					0.00190532	6.93378			.
TRINITY_DN1117_c0_g1_i15	TRINITY_DN1117_c0_g1	*	TJP2	Belongs to the MAGUK family	0.0130241	15.2036	0.0136515	13.0254					0.000955208	19.4058	0.00161459	20.0471	0.000913302	20.8617	0.000443468	20.3898			GO:0000165,GO:0001654,GO:0001700,GO:0001701,GO:0001708,GO:0001745,GO:0001763,GO:0001824,GO:0001825,GO:0001885,GO:0001932,GO:0002009,GO:0002064,GO:0002682,GO:0002683,GO:0002761,GO:0002762,GO:0003008,GO:0003158,GO:0003674,GO:0003824,GO:0004385,GO:0005488,GO:0005515,GO:0005575,GO:0005622,GO:0005623,GO:0005634,GO:0005654,GO:0005737,GO:0005829,GO:0005886,GO:0005911,GO:0005912,GO:0005913,GO:0005917,GO:…
TRINITY_DN1117_c0_g1_i15	TRINITY_DN1117_c0_g1	*	TJP2	Belongs to the MAGUK family	0.0130241	15.2036	0.0136515	13.0254					0.000955208	19.4058	0.00161459	20.0471	0.000913302	20.8617	0.000443468	20.3898			GO:0000165,GO:0001654,GO:0001700,GO:0001701,GO:0001708,GO:0001745,GO:0001763,GO:0001824,GO:0001825,GO:0001885,GO:0001932,GO:0002009,GO:0002064,GO:0002682,GO:0002683,GO:0002761,GO:0002762,GO:0003008,GO:0003158,GO:0003674,GO:0003824,GO:0004385,GO:0005488,GO:0005515,GO:0005575,GO:0005622,GO:0005623,GO:0005634,GO:0005654,GO:0005737,GO:0005829,GO:0005886,GO:0005911,GO:0005912,GO:0005913,GO:0005917,GO:…
TRINITY_DN1117_c0_g1_i15	TRINITY_DN1117_c0_g1	*	TJP2	Belongs to the MAGUK family	0.0130241	15.2036	0.0136515	13.0254					0.000955208	19.4058	0.00161459	20.0471	0.000913302	20.8617	0.000443468	20.3898			GO:0000165,GO:0001654,GO:0001700,GO:0001701,GO:0001708,GO:0001745,GO:0001763,GO:0001824,GO:0001825,GO:0001885,GO:0001932,GO:0002009,GO:0002064,GO:0002682,GO:0002683,GO:0002761,GO:0002762,GO:0003008,GO:0003158,GO:0003674,GO:0003824,GO:0004385,GO:0005488,GO:0005515,GO:0005575,GO:0005622,GO:0005623,GO:0005634,GO:0005654,GO:0005737,GO:0005829,GO:0005886,GO:0005911,GO:0005912,GO:0005913,GO:0005917,GO:…
TRINITY_DN1117_c0_g1_i15	TRINITY_DN1117_c0_g1	*	TJP2	Belongs to the MAGUK family	0.0130241	15.2036	0.0136515	13.0254					0.000955208	19.4058	0.00161459	20.0471	0.000913302	20.8617	0.000443468	20.3898			GO:0000165,GO:0001654,GO:0001700,GO:0001701,GO:0001708,GO:0001745,GO:0001763,GO:0001824,GO:0001825,GO:0001885,GO:0001932,GO:0002009,GO:0002064,GO:0002682,GO:0002683,GO:0002761,GO:0002762,GO:0003008,GO:0003158,GO:0003674,GO:0003824,GO:0004385,GO:0005488,GO:0005515,GO:0005575,GO:0005622,GO:0005623,GO:0005634,GO:0005654,GO:0005737,GO:0005829,GO:0005886,GO:0005911,GO:0005912,GO:0005913,GO:0005917,GO:…
TRINITY_DN1117_c0_g1_i15	TRINITY_DN1117_c0_g1	*	TJP2	Belongs to the MAGUK family	0.0130241	15.2036	0.0136515	13.0254					0.000955208	19.4058	0.00161459	20.0471	0.000913302	20.8617	0.000443468	20.3898			GO:0000165,GO:0001654,GO:0001700,GO:0001701,GO:0001708,GO:0001745,GO:0001763,GO:0001824,GO:0001825,GO:0001885,GO:0001932,GO:0002009,GO:0002064,GO:0002682,GO:0002683,GO:0002761,GO:0002762,GO:0003008,GO:0003158,GO:0003674,GO:0003824,GO:0004385,GO:0005488,GO:0005515,GO:0005575,GO:0005622,GO:0005623,GO:0005634,GO:0005654,GO:0005737,GO:0005829,GO:0005886,GO:0005911,GO:0005912,GO:0005913,GO:0005917,GO:…
TRINITY_DN1117_c0_g1_i15	TRINITY_DN1117_c0_g1	*	TJP2	Belongs to the MAGUK family	0.0130241	15.2036	0.0136515	13.0254					0.000955208	19.4058	0.00161459	20.0471	0.000913302	20.8617	0.000443468	20.3898			GO:0000165,GO:0001654,GO:0001700,GO:0001701,GO:0001708,GO:0001745,GO:0001763,GO:0001824,GO:0001825,GO:0001885,GO:0001932,GO:0002009,GO:0002064,GO:0002682,GO:0002683,GO:0002761,GO:0002762,GO:0003008,GO:0003158,GO:0003674,GO:0003824,GO:0004385,GO:0005488,GO:0005515,GO:0005575,GO:0005622,GO:0005623,GO:0005634,GO:0005654,GO:0005737,GO:0005829,GO:0005886,GO:0005911,GO:0005912,GO:0005913,GO:0005917,GO:…
TRINITY_DN1117_c0_g1_i7	TRINITY_DN1117_c0_g1	*	TJP2	Belongs to the MAGUK family	5.39882e-11	-19.6524			2.33665e-13	21.5035													GO:0000165,GO:0001654,GO:0001700,GO:0001701,GO:0001708,GO:0001745,GO:0001763,GO:0001824,GO:0001825,GO:0001885,GO:0001932,GO:0002009,GO:0002064,GO:0002682,GO:0002683,GO:0002761,GO:0002762,GO:0003008,GO:0003158,GO:0003674,GO:0003824,GO:0004385,GO:0005488,GO:0005515,GO:0005575,GO:0005622,GO:0005623,GO:0005634,GO:0005654,GO:0005737,GO:0005829,GO:0005886,GO:0005911,GO:0005912,GO:0005913,GO:0005917,GO:…
TRINITY_DN1117_c0_g1_i7	TRINITY_DN1117_c0_g1	*	TJP2	Belongs to the MAGUK family	5.39882e-11	-19.6524			2.33665e-13	21.5035													GO:0000165,GO:0001654,GO:0001700,GO:0001701,GO:0001708,GO:0001745,GO:0001763,GO:0001824,GO:0001825,GO:0001885,GO:0001932,GO:0002009,GO:0002064,GO:0002682,GO:0002683,GO:0002761,GO:0002762,GO:0003008,GO:0003158,GO:0003674,GO:0003824,GO:0004385,GO:0005488,GO:0005515,GO:0005575,GO:0005622,GO:0005623,GO:0005634,GO:0005654,GO:0005737,GO:0005829,GO:0005886,GO:0005911,GO:0005912,GO:0005913,GO:0005917,GO:…
TRINITY_DN1119_c0_g1_i16	TRINITY_DN1119_c0_g1	*	PHYH	Phytanoyl-CoA dioxygese (PhyH)															0.000882158	-16.5323	0.0111865	-8.61591	GO:0001561,GO:0003674,GO:0003824,GO:0005488,GO:0005506,GO:0005575,GO:0005622,GO:0005623,GO:0005737,GO:0005777,GO:0005782,GO:0005829,GO:0006082,GO:0006103,GO:0006605,GO:0006625,GO:0006629,GO:0006631,GO:0006720,GO:0006810,GO:0006886,GO:0006996,GO:0007031,GO:0008104,GO:0008150,GO:0008152,GO:0008198,GO:0009056,GO:0009062,GO:0009987,GO:0015031,GO:0015833,GO:0016042,GO:0016043,GO:0016054,GO:0016491,GO:…
TRINITY_DN1119_c0_g1_i16	TRINITY_DN1119_c0_g1	*	PHYH	Phytanoyl-CoA dioxygese (PhyH)															0.000882158	-16.5323	0.0111865	-8.61591	GO:0001561,GO:0003674,GO:0003824,GO:0005488,GO:0005506,GO:0005575,GO:0005622,GO:0005623,GO:0005737,GO:0005777,GO:0005782,GO:0005829,GO:0006082,GO:0006103,GO:0006605,GO:0006625,GO:0006629,GO:0006631,GO:0006720,GO:0006810,GO:0006886,GO:0006996,GO:0007031,GO:0008104,GO:0008150,GO:0008152,GO:0008198,GO:0009056,GO:0009062,GO:0009987,GO:0015031,GO:0015833,GO:0016042,GO:0016043,GO:0016054,GO:0016491,GO:…
TRINITY_DN112_c0_g1_i14	TRINITY_DN112_c0_g1	*		nucleic acid binding															0.00150568	2.02554			GO:0000122,GO:0000976,GO:0000977,GO:0000978,GO:0000981,GO:0000982,GO:0000987,GO:0001012,GO:0001067,GO:0001078,GO:0001227,GO:0003674,GO:0003676,GO:0003677,GO:0003690,GO:0003700,GO:0005488,GO:0005575,GO:0005622,GO:0005623,GO:0005634,GO:0006355,GO:0006357,GO:0008150,GO:0009889,GO:0009890,GO:0009892,GO:0010468,GO:0010556,GO:0010558,GO:0010605,GO:0010629,GO:0019219,GO:0019222,GO:0031323,GO:0031324,GO:…
TRINITY_DN1120_c0_g1_i25	TRINITY_DN1120_c0_g1	*	HNRNPK	R binding															0.0119481	-3.75356			GO:0000003,GO:0000122,GO:0000228,GO:0000375,GO:0000377,GO:0000398,GO:0000785,GO:0000790,GO:0000976,GO:0000977,GO:0000978,GO:0000981,GO:0000982,GO:0000987,GO:0001012,GO:0001067,GO:0001077,GO:0001101,GO:0001228,GO:0001541,GO:0001558,GO:0001654,GO:0001655,GO:0001678,GO:0001822,GO:0001889,GO:0002376,GO:0002520,GO:0002526,GO:0003006,GO:0003674,GO:0003676,GO:0003677,GO:0003690,GO:0003697,GO:0003700,GO:…
TRINITY_DN11207_c0_g1_i1	TRINITY_DN11207_c0_g1		.	Zo pellucida-like domain	0.00700211	4.06009											0.0224989	2.11856	0.00142557	3.95986			.
TRINITY_DN11207_c0_g1_i1	TRINITY_DN11207_c0_g1		.	Zo pellucida-like domain	0.00700211	4.06009											0.0224989	2.11856	0.00142557	3.95986			.
TRINITY_DN11207_c0_g1_i1	TRINITY_DN11207_c0_g1			Zo pellucida-like domain	0.00700211	4.06009											0.0224989	2.11856	0.00142557	3.95986			.
TRINITY_DN1123_c0_g1_i9	TRINITY_DN1123_c0_g1	*	MYO1A	Belongs to the TRAFAC class myosin-kinesin ATPase superfamily. Myosin family	4.24275e-07	-23.2488			1.01521e-06	22.7688									6.09915e-08	-23.2015	7.19808e-06	-20.2788	GO:0000041,GO:0000146,GO:0000166,GO:0003008,GO:0003674,GO:0003774,GO:0003779,GO:0003824,GO:0005488,GO:0005515,GO:0005516,GO:0005524,GO:0005543,GO:0005546,GO:0005547,GO:0005575,GO:0005622,GO:0005623,GO:0005737,GO:0005768,GO:0005769,GO:0005856,GO:0005884,GO:0005886,GO:0005902,GO:0005903,GO:0005938,GO:0006810,GO:0006811,GO:0006812,GO:0006826,GO:0006892,GO:0006928,GO:0006996,GO:0007010,GO:0007015,GO:…
TRINITY_DN1123_c0_g1_i9	TRINITY_DN1123_c0_g1	*	MYO1A	Belongs to the TRAFAC class myosin-kinesin ATPase superfamily. Myosin family	4.24275e-07	-23.2488			1.01521e-06	22.7688									6.09915e-08	-23.2015	7.19808e-06	-20.2788	GO:0000041,GO:0000146,GO:0000166,GO:0003008,GO:0003674,GO:0003774,GO:0003779,GO:0003824,GO:0005488,GO:0005515,GO:0005516,GO:0005524,GO:0005543,GO:0005546,GO:0005547,GO:0005575,GO:0005622,GO:0005623,GO:0005737,GO:0005768,GO:0005769,GO:0005856,GO:0005884,GO:0005886,GO:0005902,GO:0005903,GO:0005938,GO:0006810,GO:0006811,GO:0006812,GO:0006826,GO:0006892,GO:0006928,GO:0006996,GO:0007010,GO:0007015,GO:…
TRINITY_DN1123_c0_g1_i9	TRINITY_DN1123_c0_g1	*	MYO1A	Belongs to the TRAFAC class myosin-kinesin ATPase superfamily. Myosin family	4.24275e-07	-23.2488			1.01521e-06	22.7688									6.09915e-08	-23.2015	7.19808e-06	-20.2788	GO:0000041,GO:0000146,GO:0000166,GO:0003008,GO:0003674,GO:0003774,GO:0003779,GO:0003824,GO:0005488,GO:0005515,GO:0005516,GO:0005524,GO:0005543,GO:0005546,GO:0005547,GO:0005575,GO:0005622,GO:0005623,GO:0005737,GO:0005768,GO:0005769,GO:0005856,GO:0005884,GO:0005886,GO:0005902,GO:0005903,GO:0005938,GO:0006810,GO:0006811,GO:0006812,GO:0006826,GO:0006892,GO:0006928,GO:0006996,GO:0007010,GO:0007015,GO:…
TRINITY_DN1123_c0_g1_i9	TRINITY_DN1123_c0_g1	*	MYO1A	Belongs to the TRAFAC class myosin-kinesin ATPase superfamily. Myosin family	4.24275e-07	-23.2488			1.01521e-06	22.7688									6.09915e-08	-23.2015	7.19808e-06	-20.2788	GO:0000041,GO:0000146,GO:0000166,GO:0003008,GO:0003674,GO:0003774,GO:0003779,GO:0003824,GO:0005488,GO:0005515,GO:0005516,GO:0005524,GO:0005543,GO:0005546,GO:0005547,GO:0005575,GO:0005622,GO:0005623,GO:0005737,GO:0005768,GO:0005769,GO:0005856,GO:0005884,GO:0005886,GO:0005902,GO:0005903,GO:0005938,GO:0006810,GO:0006811,GO:0006812,GO:0006826,GO:0006892,GO:0006928,GO:0006996,GO:0007010,GO:0007015,GO:…
TRINITY_DN1126_c0_g2_i11	TRINITY_DN1126_c0_g2	*	RANBP10	CT11-RanBPM															0.000153644	2.21986			GO:0000003,GO:0000165,GO:0000226,GO:0000902,GO:0000904,GO:0001654,GO:0001932,GO:0001933,GO:0002064,GO:0002065,GO:0002066,GO:0003006,GO:0003674,GO:0005085,GO:0005087,GO:0005088,GO:0005488,GO:0005515,GO:0005575,GO:0005622,GO:0005623,GO:0005634,GO:0005737,GO:0005829,GO:0005856,GO:0005875,GO:0006464,GO:0006468,GO:0006793,GO:0006796,GO:0006807,GO:0006928,GO:0006935,GO:0006996,GO:0007010,GO:0007017,GO:…
TRINITY_DN1126_c0_g2_i2	TRINITY_DN1126_c0_g2	*	RANBP10	CT11-RanBPM	1.07774e-06	-30.5696	7.3562e-07	-30.734					0.000443081	-20.8399	0.000897207	-21.3421							GO:0000003,GO:0000165,GO:0000226,GO:0000902,GO:0000904,GO:0001654,GO:0001932,GO:0001933,GO:0002064,GO:0002065,GO:0002066,GO:0003006,GO:0003674,GO:0005085,GO:0005087,GO:0005088,GO:0005488,GO:0005515,GO:0005575,GO:0005622,GO:0005623,GO:0005634,GO:0005737,GO:0005829,GO:0005856,GO:0005875,GO:0006464,GO:0006468,GO:0006793,GO:0006796,GO:0006807,GO:0006928,GO:0006935,GO:0006996,GO:0007010,GO:0007017,GO:…
TRINITY_DN1126_c0_g2_i2	TRINITY_DN1126_c0_g2	*	RANBP10	CT11-RanBPM	1.07774e-06	-30.5696	7.3562e-07	-30.734					0.000443081	-20.8399	0.000897207	-21.3421							GO:0000003,GO:0000165,GO:0000226,GO:0000902,GO:0000904,GO:0001654,GO:0001932,GO:0001933,GO:0002064,GO:0002065,GO:0002066,GO:0003006,GO:0003674,GO:0005085,GO:0005087,GO:0005088,GO:0005488,GO:0005515,GO:0005575,GO:0005622,GO:0005623,GO:0005634,GO:0005737,GO:0005829,GO:0005856,GO:0005875,GO:0006464,GO:0006468,GO:0006793,GO:0006796,GO:0006807,GO:0006928,GO:0006935,GO:0006996,GO:0007010,GO:0007017,GO:…
TRINITY_DN1126_c0_g2_i2	TRINITY_DN1126_c0_g2	*	RANBP10	CT11-RanBPM	1.07774e-06	-30.5696	7.3562e-07	-30.734					0.000443081	-20.8399	0.000897207	-21.3421							GO:0000003,GO:0000165,GO:0000226,GO:0000902,GO:0000904,GO:0001654,GO:0001932,GO:0001933,GO:0002064,GO:0002065,GO:0002066,GO:0003006,GO:0003674,GO:0005085,GO:0005087,GO:0005088,GO:0005488,GO:0005515,GO:0005575,GO:0005622,GO:0005623,GO:0005634,GO:0005737,GO:0005829,GO:0005856,GO:0005875,GO:0006464,GO:0006468,GO:0006793,GO:0006796,GO:0006807,GO:0006928,GO:0006935,GO:0006996,GO:0007010,GO:0007017,GO:…
TRINITY_DN1126_c0_g2_i2	TRINITY_DN1126_c0_g2	*	RANBP10	CT11-RanBPM	1.07774e-06	-30.5696	7.3562e-07	-30.734					0.000443081	-20.8399	0.000897207	-21.3421							GO:0000003,GO:0000165,GO:0000226,GO:0000902,GO:0000904,GO:0001654,GO:0001932,GO:0001933,GO:0002064,GO:0002065,GO:0002066,GO:0003006,GO:0003674,GO:0005085,GO:0005087,GO:0005088,GO:0005488,GO:0005515,GO:0005575,GO:0005622,GO:0005623,GO:0005634,GO:0005737,GO:0005829,GO:0005856,GO:0005875,GO:0006464,GO:0006468,GO:0006793,GO:0006796,GO:0006807,GO:0006928,GO:0006935,GO:0006996,GO:0007010,GO:0007017,GO:…
TRINITY_DN11288_c0_g1_i2	TRINITY_DN11288_c0_g1			Single domain von Willebrand factor type C													6.00856e-05	2.74344					.
TRINITY_DN11305_c0_g1_i29	TRINITY_DN11305_c0_g1		.	.	2.59732e-11	21.0382	1.37338e-13	22.9067			1.02607e-14	23.7684	1.26223e-13	22.4135			6.21662e-15	23.6068	1.80331e-15	23.8217			.
TRINITY_DN11305_c0_g1_i29	TRINITY_DN11305_c0_g1		.	.	2.59732e-11	21.0382	1.37338e-13	22.9067			1.02607e-14	23.7684	1.26223e-13	22.4135			6.21662e-15	23.6068	1.80331e-15	23.8217			.
TRINITY_DN11305_c0_g1_i29	TRINITY_DN11305_c0_g1			.	2.59732e-11	21.0382	1.37338e-13	22.9067			1.02607e-14	23.7684	1.26223e-13	22.4135			6.21662e-15	23.6068	1.80331e-15	23.8217			.
TRINITY_DN11305_c0_g1_i29	TRINITY_DN11305_c0_g1		.	.	2.59732e-11	21.0382	1.37338e-13	22.9067			1.02607e-14	23.7684	1.26223e-13	22.4135			6.21662e-15	23.6068	1.80331e-15	23.8217			.
TRINITY_DN11305_c0_g1_i29	TRINITY_DN11305_c0_g1		.	.	2.59732e-11	21.0382	1.37338e-13	22.9067			1.02607e-14	23.7684	1.26223e-13	22.4135			6.21662e-15	23.6068	1.80331e-15	23.8217			.
TRINITY_DN11305_c0_g1_i29	TRINITY_DN11305_c0_g1		.	.	2.59732e-11	21.0382	1.37338e-13	22.9067			1.02607e-14	23.7684	1.26223e-13	22.4135			6.21662e-15	23.6068	1.80331e-15	23.8217			.
TRINITY_DN11315_c0_g1_i5	TRINITY_DN11315_c0_g1	*	GPROR31	Odorant receptor															0.0121255	-2.09274			GO:0003008,GO:0003674,GO:0004888,GO:0004984,GO:0005488,GO:0005549,GO:0005575,GO:0005623,GO:0005886,GO:0007154,GO:0007165,GO:0007600,GO:0007606,GO:0007608,GO:0008150,GO:0009593,GO:0009987,GO:0016020,GO:0016021,GO:0023052,GO:0030425,GO:0031224,GO:0031252,GO:0031253,GO:0031256,GO:0032501,GO:0032589,GO:0032590,GO:0036477,GO:0038023,GO:0042221,GO:0042995,GO:0043005,GO:0044425,GO:0044459,GO:0044463,GO:…
TRINITY_DN1132_c0_g1_i6	TRINITY_DN1132_c0_g1	*	WASF1	Actin binding. It is involved in the biological process described with actin cytoskeleton organization													0.000297251	-22.7811			0.000505917	21.5592	GO:0000003,GO:0000768,GO:0000902,GO:0000904,GO:0001501,GO:0001525,GO:0001568,GO:0001654,GO:0001667,GO:0001726,GO:0001745,GO:0001764,GO:0001944,GO:0002252,GO:0002253,GO:0002376,GO:0002429,GO:0002431,GO:0002433,GO:0002520,GO:0002682,GO:0002684,GO:0002757,GO:0002764,GO:0002768,GO:0003006,GO:0003674,GO:0003779,GO:0005488,GO:0005515,GO:0005575,GO:0005622,GO:0005623,GO:0005634,GO:0005737,GO:0005739,GO:…
TRINITY_DN1132_c0_g1_i6	TRINITY_DN1132_c0_g1	*	WASF1	Actin binding. It is involved in the biological process described with actin cytoskeleton organization													0.000297251	-22.7811			0.000505917	21.5592	GO:0000003,GO:0000768,GO:0000902,GO:0000904,GO:0001501,GO:0001525,GO:0001568,GO:0001654,GO:0001667,GO:0001726,GO:0001745,GO:0001764,GO:0001944,GO:0002252,GO:0002253,GO:0002376,GO:0002429,GO:0002431,GO:0002433,GO:0002520,GO:0002682,GO:0002684,GO:0002757,GO:0002764,GO:0002768,GO:0003006,GO:0003674,GO:0003779,GO:0005488,GO:0005515,GO:0005575,GO:0005622,GO:0005623,GO:0005634,GO:0005737,GO:0005739,GO:…
TRINITY_DN11321_c0_g1_i4	TRINITY_DN11321_c0_g1			Cyclic nucleotide-monophosphate binding domain															0.0216254	-2.04054			.
TRINITY_DN1134_c0_g1_i24	TRINITY_DN1134_c0_g1	*	PKP4	Cadherin binding. It is involved in the biological process described with													0.00788404	-4.19044			1.19939e-06	10.0896	GO:0000902,GO:0000904,GO:0000922,GO:0001533,GO:0001654,GO:0001655,GO:0001738,GO:0001745,GO:0001763,GO:0001822,GO:0001932,GO:0001934,GO:0002009,GO:0003008,GO:0003674,GO:0003824,GO:0005102,GO:0005488,GO:0005515,GO:0005575,GO:0005622,GO:0005623,GO:0005634,GO:0005737,GO:0005813,GO:0005815,GO:0005819,GO:0005829,GO:0005856,GO:0005886,GO:0005901,GO:0005911,GO:0005912,GO:0005913,GO:0005915,GO:0005923,GO:…
TRINITY_DN1134_c0_g1_i24	TRINITY_DN1134_c0_g1	*	PKP4	Cadherin binding. It is involved in the biological process described with													0.00788404	-4.19044			1.19939e-06	10.0896	GO:0000902,GO:0000904,GO:0000922,GO:0001533,GO:0001654,GO:0001655,GO:0001738,GO:0001745,GO:0001763,GO:0001822,GO:0001932,GO:0001934,GO:0002009,GO:0003008,GO:0003674,GO:0003824,GO:0005102,GO:0005488,GO:0005515,GO:0005575,GO:0005622,GO:0005623,GO:0005634,GO:0005737,GO:0005813,GO:0005815,GO:0005819,GO:0005829,GO:0005856,GO:0005886,GO:0005901,GO:0005911,GO:0005912,GO:0005913,GO:0005915,GO:0005923,GO:…
TRINITY_DN11350_c0_g1_i5	TRINITY_DN11350_c0_g1			proton channel activity															0.00105469	-4.79752	0.00342382	-4.04703	.
TRINITY_DN11350_c0_g1_i5	TRINITY_DN11350_c0_g1		.	proton channel activity															0.00105469	-4.79752	0.00342382	-4.04703	.
TRINITY_DN1137_c0_g1_i5	TRINITY_DN1137_c0_g1	*	.	Oxidoreductase activity. It is involved in the biological process described with oxidation-reduction process									0.00197889	-17.5478	0.00437478	-16.8299	8.89725e-15	-43.605			7.2242e-14	42.4955	GO:0005575,GO:0005622,GO:0005623,GO:0005737,GO:0044424,GO:0044464
TRINITY_DN1137_c0_g1_i5	TRINITY_DN1137_c0_g1	*	.	Oxidoreductase activity. It is involved in the biological process described with oxidation-reduction process									0.00197889	-17.5478	0.00437478	-16.8299	8.89725e-15	-43.605			7.2242e-14	42.4955	GO:0005575,GO:0005622,GO:0005623,GO:0005737,GO:0044424,GO:0044464
TRINITY_DN1137_c0_g1_i5	TRINITY_DN1137_c0_g1	*		Oxidoreductase activity. It is involved in the biological process described with oxidation-reduction process									0.00197889	-17.5478	0.00437478	-16.8299	8.89725e-15	-43.605			7.2242e-14	42.4955	GO:0005575,GO:0005622,GO:0005623,GO:0005737,GO:0044424,GO:0044464
TRINITY_DN1137_c0_g1_i5	TRINITY_DN1137_c0_g1	*	.	Oxidoreductase activity. It is involved in the biological process described with oxidation-reduction process									0.00197889	-17.5478	0.00437478	-16.8299	8.89725e-15	-43.605			7.2242e-14	42.4955	GO:0005575,GO:0005622,GO:0005623,GO:0005737,GO:0044424,GO:0044464
TRINITY_DN1137_c0_g1_i9	TRINITY_DN1137_c0_g1	*		Oxidoreductase activity. It is involved in the biological process described with oxidation-reduction process	0.00244482	20.9514			0.00275427	-21.0465			0.000953795	19.4103	0.0016319	20.0226							GO:0005575,GO:0005622,GO:0005623,GO:0005737,GO:0044424,GO:0044464
TRINITY_DN1137_c0_g1_i9	TRINITY_DN1137_c0_g1	*	.	Oxidoreductase activity. It is involved in the biological process described with oxidation-reduction process	0.00244482	20.9514			0.00275427	-21.0465			0.000953795	19.4103	0.0016319	20.0226							GO:0005575,GO:0005622,GO:0005623,GO:0005737,GO:0044424,GO:0044464
TRINITY_DN1137_c0_g1_i9	TRINITY_DN1137_c0_g1	*	.	Oxidoreductase activity. It is involved in the biological process described with oxidation-reduction process	0.00244482	20.9514			0.00275427	-21.0465			0.000953795	19.4103	0.0016319	20.0226							GO:0005575,GO:0005622,GO:0005623,GO:0005737,GO:0044424,GO:0044464
TRINITY_DN1137_c0_g1_i9	TRINITY_DN1137_c0_g1	*	.	Oxidoreductase activity. It is involved in the biological process described with oxidation-reduction process	0.00244482	20.9514			0.00275427	-21.0465			0.000953795	19.4103	0.0016319	20.0226							GO:0005575,GO:0005622,GO:0005623,GO:0005737,GO:0044424,GO:0044464
TRINITY_DN1139_c0_g1_i3	TRINITY_DN1139_c0_g1	*	SLK	It is involved in the biological process described with protein phosphorylation	0.000105697	25.7104			0.000126607	-25.8733													GO:0000132,GO:0000226,GO:0000278,GO:0000281,GO:0000902,GO:0000910,GO:0001775,GO:0001932,GO:0001934,GO:0001952,GO:0002252,GO:0002263,GO:0002274,GO:0002275,GO:0002283,GO:0002366,GO:0002376,GO:0002443,GO:0002444,GO:0002446,GO:0002682,GO:0002685,GO:0003674,GO:0003824,GO:0004672,GO:0004674,GO:0005488,GO:0005515,GO:0005575,GO:0005622,GO:0005623,GO:0005737,GO:0005819,GO:0005856,GO:0005886,GO:0005938,GO:…
TRINITY_DN1139_c0_g1_i3	TRINITY_DN1139_c0_g1	*	SLK	It is involved in the biological process described with protein phosphorylation	0.000105697	25.7104			0.000126607	-25.8733													GO:0000132,GO:0000226,GO:0000278,GO:0000281,GO:0000902,GO:0000910,GO:0001775,GO:0001932,GO:0001934,GO:0001952,GO:0002252,GO:0002263,GO:0002274,GO:0002275,GO:0002283,GO:0002366,GO:0002376,GO:0002443,GO:0002444,GO:0002446,GO:0002682,GO:0002685,GO:0003674,GO:0003824,GO:0004672,GO:0004674,GO:0005488,GO:0005515,GO:0005575,GO:0005622,GO:0005623,GO:0005737,GO:0005819,GO:0005856,GO:0005886,GO:0005938,GO:…
TRINITY_DN114_c0_g3_i3	TRINITY_DN114_c0_g3			.	4.91004e-12	25.8698	2.23839e-12	26.1381			1.93019e-11	25.0732	8.46797e-13	25.6498			3.73937e-12	25.3886	1.11111e-13	26.6531			.
TRINITY_DN114_c0_g3_i3	TRINITY_DN114_c0_g3		.	.	4.91004e-12	25.8698	2.23839e-12	26.1381			1.93019e-11	25.0732	8.46797e-13	25.6498			3.73937e-12	25.3886	1.11111e-13	26.6531			.
TRINITY_DN114_c0_g3_i3	TRINITY_DN114_c0_g3		.	.	4.91004e-12	25.8698	2.23839e-12	26.1381			1.93019e-11	25.0732	8.46797e-13	25.6498			3.73937e-12	25.3886	1.11111e-13	26.6531			.
TRINITY_DN114_c0_g3_i3	TRINITY_DN114_c0_g3		.	.	4.91004e-12	25.8698	2.23839e-12	26.1381			1.93019e-11	25.0732	8.46797e-13	25.6498			3.73937e-12	25.3886	1.11111e-13	26.6531			.
TRINITY_DN114_c0_g3_i3	TRINITY_DN114_c0_g3		.	.	4.91004e-12	25.8698	2.23839e-12	26.1381			1.93019e-11	25.0732	8.46797e-13	25.6498			3.73937e-12	25.3886	1.11111e-13	26.6531			.
TRINITY_DN114_c0_g3_i3	TRINITY_DN114_c0_g3		.	.	4.91004e-12	25.8698	2.23839e-12	26.1381			1.93019e-11	25.0732	8.46797e-13	25.6498			3.73937e-12	25.3886	1.11111e-13	26.6531			.
TRINITY_DN1140_c0_g1_i16	TRINITY_DN1140_c0_g1	*	NFAT5	Sequence-specific D binding transcription factor activity. It is involved in the biological process described with regulation of															0.000641874	3.56096			GO:0000976,GO:0000977,GO:0000978,GO:0000981,GO:0000982,GO:0000987,GO:0001012,GO:0001067,GO:0001077,GO:0001228,GO:0001505,GO:0001816,GO:0003008,GO:0003674,GO:0003676,GO:0003677,GO:0003690,GO:0003700,GO:0005488,GO:0005575,GO:0005622,GO:0005623,GO:0005634,GO:0005654,GO:0005737,GO:0005829,GO:0006139,GO:0006351,GO:0006355,GO:0006357,GO:0006366,GO:0006725,GO:0006807,GO:0006950,GO:0006970,GO:0007154,GO:…
TRINITY_DN1140_c0_g1_i20	TRINITY_DN1140_c0_g1	*	NFAT5	Sequence-specific D binding transcription factor activity. It is involved in the biological process described with regulation of															9.85933e-12	-20.5442	7.60743e-11	-19.9794	GO:0000976,GO:0000977,GO:0000978,GO:0000981,GO:0000982,GO:0000987,GO:0001012,GO:0001067,GO:0001077,GO:0001228,GO:0001505,GO:0001816,GO:0003008,GO:0003674,GO:0003676,GO:0003677,GO:0003690,GO:0003700,GO:0005488,GO:0005575,GO:0005622,GO:0005623,GO:0005634,GO:0005654,GO:0005737,GO:0005829,GO:0006139,GO:0006351,GO:0006355,GO:0006357,GO:0006366,GO:0006725,GO:0006807,GO:0006950,GO:0006970,GO:0007154,GO:…
TRINITY_DN1140_c0_g1_i20	TRINITY_DN1140_c0_g1	*	NFAT5	Sequence-specific D binding transcription factor activity. It is involved in the biological process described with regulation of															9.85933e-12	-20.5442	7.60743e-11	-19.9794	GO:0000976,GO:0000977,GO:0000978,GO:0000981,GO:0000982,GO:0000987,GO:0001012,GO:0001067,GO:0001077,GO:0001228,GO:0001505,GO:0001816,GO:0003008,GO:0003674,GO:0003676,GO:0003677,GO:0003690,GO:0003700,GO:0005488,GO:0005575,GO:0005622,GO:0005623,GO:0005634,GO:0005654,GO:0005737,GO:0005829,GO:0006139,GO:0006351,GO:0006355,GO:0006357,GO:0006366,GO:0006725,GO:0006807,GO:0006950,GO:0006970,GO:0007154,GO:…
TRINITY_DN1140_c0_g1_i7	TRINITY_DN1140_c0_g1	*	NFAT5	Sequence-specific D binding transcription factor activity. It is involved in the biological process described with regulation of	0.0429083	-2.14963																	GO:0000976,GO:0000977,GO:0000978,GO:0000981,GO:0000982,GO:0000987,GO:0001012,GO:0001067,GO:0001077,GO:0001228,GO:0001505,GO:0001816,GO:0003008,GO:0003674,GO:0003676,GO:0003677,GO:0003690,GO:0003700,GO:0005488,GO:0005575,GO:0005622,GO:0005623,GO:0005634,GO:0005654,GO:0005737,GO:0005829,GO:0006139,GO:0006351,GO:0006355,GO:0006357,GO:0006366,GO:0006725,GO:0006807,GO:0006950,GO:0006970,GO:0007154,GO:…
TRINITY_DN11406_c0_g1_i2	TRINITY_DN11406_c0_g1	*	F2	Thrombin, which cleaves bonds after Arg and Lys, converts fibrinogen to fibrin and activates factors V, VII, VIII, XIII, and, in complex with thrombomodulin, protein C. Functions in blood homeostasis, inflammation and wound healing									6.23452e-08	-7.11341	7.99063e-06	-6.27165	7.42719e-07	-6.30188	1.76508e-07	-6.0776			GO:0001101,GO:0001530,GO:0001558,GO:0001775,GO:0001817,GO:0001818,GO:0001906,GO:0001909,GO:0001932,GO:0001934,GO:0002252,GO:0002376,GO:0002443,GO:0002444,GO:0002446,GO:0002673,GO:0002682,GO:0002697,GO:0002920,GO:0003674,GO:0003824,GO:0004175,GO:0004252,GO:0005102,GO:0005488,GO:0005515,GO:0005539,GO:0005575,GO:0005576,GO:0005615,GO:0005622,GO:0005623,GO:0005737,GO:0005783,GO:0005788,GO:0005794,GO:…
TRINITY_DN11406_c0_g1_i2	TRINITY_DN11406_c0_g1	*	F2	Thrombin, which cleaves bonds after Arg and Lys, converts fibrinogen to fibrin and activates factors V, VII, VIII, XIII, and, in complex with thrombomodulin, protein C. Functions in blood homeostasis, inflammation and wound healing									6.23452e-08	-7.11341	7.99063e-06	-6.27165	7.42719e-07	-6.30188	1.76508e-07	-6.0776			GO:0001101,GO:0001530,GO:0001558,GO:0001775,GO:0001817,GO:0001818,GO:0001906,GO:0001909,GO:0001932,GO:0001934,GO:0002252,GO:0002376,GO:0002443,GO:0002444,GO:0002446,GO:0002673,GO:0002682,GO:0002697,GO:0002920,GO:0003674,GO:0003824,GO:0004175,GO:0004252,GO:0005102,GO:0005488,GO:0005515,GO:0005539,GO:0005575,GO:0005576,GO:0005615,GO:0005622,GO:0005623,GO:0005737,GO:0005783,GO:0005788,GO:0005794,GO:…
TRINITY_DN11406_c0_g1_i2	TRINITY_DN11406_c0_g1	*	F2	Thrombin, which cleaves bonds after Arg and Lys, converts fibrinogen to fibrin and activates factors V, VII, VIII, XIII, and, in complex with thrombomodulin, protein C. Functions in blood homeostasis, inflammation and wound healing									6.23452e-08	-7.11341	7.99063e-06	-6.27165	7.42719e-07	-6.30188	1.76508e-07	-6.0776			GO:0001101,GO:0001530,GO:0001558,GO:0001775,GO:0001817,GO:0001818,GO:0001906,GO:0001909,GO:0001932,GO:0001934,GO:0002252,GO:0002376,GO:0002443,GO:0002444,GO:0002446,GO:0002673,GO:0002682,GO:0002697,GO:0002920,GO:0003674,GO:0003824,GO:0004175,GO:0004252,GO:0005102,GO:0005488,GO:0005515,GO:0005539,GO:0005575,GO:0005576,GO:0005615,GO:0005622,GO:0005623,GO:0005737,GO:0005783,GO:0005788,GO:0005794,GO:…
TRINITY_DN11406_c0_g1_i2	TRINITY_DN11406_c0_g1	*	F2	Thrombin, which cleaves bonds after Arg and Lys, converts fibrinogen to fibrin and activates factors V, VII, VIII, XIII, and, in complex with thrombomodulin, protein C. Functions in blood homeostasis, inflammation and wound healing									6.23452e-08	-7.11341	7.99063e-06	-6.27165	7.42719e-07	-6.30188	1.76508e-07	-6.0776			GO:0001101,GO:0001530,GO:0001558,GO:0001775,GO:0001817,GO:0001818,GO:0001906,GO:0001909,GO:0001932,GO:0001934,GO:0002252,GO:0002376,GO:0002443,GO:0002444,GO:0002446,GO:0002673,GO:0002682,GO:0002697,GO:0002920,GO:0003674,GO:0003824,GO:0004175,GO:0004252,GO:0005102,GO:0005488,GO:0005515,GO:0005539,GO:0005575,GO:0005576,GO:0005615,GO:0005622,GO:0005623,GO:0005737,GO:0005783,GO:0005788,GO:0005794,GO:…
TRINITY_DN1144_c0_g2_i1	TRINITY_DN1144_c0_g2		.	.	3.20736e-16	26.8318	2.38821e-12	23.4277			2.75843e-16	26.8118	1.61137e-15	25.5595			1.51867e-15	25.77	1.86296e-16	26.2986			.
TRINITY_DN1144_c0_g2_i1	TRINITY_DN1144_c0_g2		.	.	3.20736e-16	26.8318	2.38821e-12	23.4277			2.75843e-16	26.8118	1.61137e-15	25.5595			1.51867e-15	25.77	1.86296e-16	26.2986			.
TRINITY_DN1144_c0_g2_i1	TRINITY_DN1144_c0_g2		.	.	3.20736e-16	26.8318	2.38821e-12	23.4277			2.75843e-16	26.8118	1.61137e-15	25.5595			1.51867e-15	25.77	1.86296e-16	26.2986			.
TRINITY_DN1144_c0_g2_i1	TRINITY_DN1144_c0_g2		.	.	3.20736e-16	26.8318	2.38821e-12	23.4277			2.75843e-16	26.8118	1.61137e-15	25.5595			1.51867e-15	25.77	1.86296e-16	26.2986			.
TRINITY_DN1144_c0_g2_i1	TRINITY_DN1144_c0_g2		.	.	3.20736e-16	26.8318	2.38821e-12	23.4277			2.75843e-16	26.8118	1.61137e-15	25.5595			1.51867e-15	25.77	1.86296e-16	26.2986			.
TRINITY_DN1144_c0_g2_i1	TRINITY_DN1144_c0_g2			.	3.20736e-16	26.8318	2.38821e-12	23.4277			2.75843e-16	26.8118	1.61137e-15	25.5595			1.51867e-15	25.77	1.86296e-16	26.2986			.
TRINITY_DN11440_c0_g1_i3	TRINITY_DN11440_c0_g1	*	.	catalytic activity. It is involved in the biological process described with metabolic process			5.35021e-06	-23.8873	3.33081e-05	-22.7238													GO:0001676,GO:0003674,GO:0003824,GO:0004321,GO:0004467,GO:0005575,GO:0005622,GO:0005623,GO:0005737,GO:0005777,GO:0006082,GO:0006139,GO:0006163,GO:0006164,GO:0006629,GO:0006631,GO:0006633,GO:0006637,GO:0006725,GO:0006732,GO:0006753,GO:0006790,GO:0006793,GO:0006796,GO:0006807,GO:0008150,GO:0008152,GO:0008610,GO:0009058,GO:0009108,GO:0009117,GO:0009150,GO:0009152,GO:0009165,GO:0009259,GO:0009260,GO:…
TRINITY_DN11440_c0_g1_i3	TRINITY_DN11440_c0_g1	*		catalytic activity. It is involved in the biological process described with metabolic process			5.35021e-06	-23.8873	3.33081e-05	-22.7238													GO:0001676,GO:0003674,GO:0003824,GO:0004321,GO:0004467,GO:0005575,GO:0005622,GO:0005623,GO:0005737,GO:0005777,GO:0006082,GO:0006139,GO:0006163,GO:0006164,GO:0006629,GO:0006631,GO:0006633,GO:0006637,GO:0006725,GO:0006732,GO:0006753,GO:0006790,GO:0006793,GO:0006796,GO:0006807,GO:0008150,GO:0008152,GO:0008610,GO:0009058,GO:0009108,GO:0009117,GO:0009150,GO:0009152,GO:0009165,GO:0009259,GO:0009260,GO:…
TRINITY_DN11467_c0_g1_i13	TRINITY_DN11467_c0_g1	*	NUP160	Nuclear pore complex protein Nup160	0.0013702	22.1345			0.00142453	-22.47	0.000589313	22.6195	0.000447443	20.8232			0.000692668	21.4052	0.000277073	21.3611			GO:0000724,GO:0000725,GO:0003674,GO:0005198,GO:0005488,GO:0005515,GO:0005575,GO:0005622,GO:0005623,GO:0005634,GO:0005635,GO:0005643,GO:0005737,GO:0005829,GO:0006139,GO:0006259,GO:0006281,GO:0006302,GO:0006310,GO:0006403,GO:0006405,GO:0006406,GO:0006606,GO:0006611,GO:0006725,GO:0006807,GO:0006810,GO:0006886,GO:0006913,GO:0006950,GO:0006974,GO:0006996,GO:0006997,GO:0007275,GO:0008104,GO:0008150,GO:…
TRINITY_DN11467_c0_g1_i13	TRINITY_DN11467_c0_g1	*	NUP160	Nuclear pore complex protein Nup160	0.0013702	22.1345			0.00142453	-22.47	0.000589313	22.6195	0.000447443	20.8232			0.000692668	21.4052	0.000277073	21.3611			GO:0000724,GO:0000725,GO:0003674,GO:0005198,GO:0005488,GO:0005515,GO:0005575,GO:0005622,GO:0005623,GO:0005634,GO:0005635,GO:0005643,GO:0005737,GO:0005829,GO:0006139,GO:0006259,GO:0006281,GO:0006302,GO:0006310,GO:0006403,GO:0006405,GO:0006406,GO:0006606,GO:0006611,GO:0006725,GO:0006807,GO:0006810,GO:0006886,GO:0006913,GO:0006950,GO:0006974,GO:0006996,GO:0006997,GO:0007275,GO:0008104,GO:0008150,GO:…
TRINITY_DN11467_c0_g1_i13	TRINITY_DN11467_c0_g1	*	NUP160	Nuclear pore complex protein Nup160	0.0013702	22.1345			0.00142453	-22.47	0.000589313	22.6195	0.000447443	20.8232			0.000692668	21.4052	0.000277073	21.3611			GO:0000724,GO:0000725,GO:0003674,GO:0005198,GO:0005488,GO:0005515,GO:0005575,GO:0005622,GO:0005623,GO:0005634,GO:0005635,GO:0005643,GO:0005737,GO:0005829,GO:0006139,GO:0006259,GO:0006281,GO:0006302,GO:0006310,GO:0006403,GO:0006405,GO:0006406,GO:0006606,GO:0006611,GO:0006725,GO:0006807,GO:0006810,GO:0006886,GO:0006913,GO:0006950,GO:0006974,GO:0006996,GO:0006997,GO:0007275,GO:0008104,GO:0008150,GO:…
TRINITY_DN11467_c0_g1_i13	TRINITY_DN11467_c0_g1	*	NUP160	Nuclear pore complex protein Nup160	0.0013702	22.1345			0.00142453	-22.47	0.000589313	22.6195	0.000447443	20.8232			0.000692668	21.4052	0.000277073	21.3611			GO:0000724,GO:0000725,GO:0003674,GO:0005198,GO:0005488,GO:0005515,GO:0005575,GO:0005622,GO:0005623,GO:0005634,GO:0005635,GO:0005643,GO:0005737,GO:0005829,GO:0006139,GO:0006259,GO:0006281,GO:0006302,GO:0006310,GO:0006403,GO:0006405,GO:0006406,GO:0006606,GO:0006611,GO:0006725,GO:0006807,GO:0006810,GO:0006886,GO:0006913,GO:0006950,GO:0006974,GO:0006996,GO:0006997,GO:0007275,GO:0008104,GO:0008150,GO:…
TRINITY_DN11467_c0_g1_i13	TRINITY_DN11467_c0_g1	*	NUP160	Nuclear pore complex protein Nup160	0.0013702	22.1345			0.00142453	-22.47	0.000589313	22.6195	0.000447443	20.8232			0.000692668	21.4052	0.000277073	21.3611			GO:0000724,GO:0000725,GO:0003674,GO:0005198,GO:0005488,GO:0005515,GO:0005575,GO:0005622,GO:0005623,GO:0005634,GO:0005635,GO:0005643,GO:0005737,GO:0005829,GO:0006139,GO:0006259,GO:0006281,GO:0006302,GO:0006310,GO:0006403,GO:0006405,GO:0006406,GO:0006606,GO:0006611,GO:0006725,GO:0006807,GO:0006810,GO:0006886,GO:0006913,GO:0006950,GO:0006974,GO:0006996,GO:0006997,GO:0007275,GO:0008104,GO:0008150,GO:…
TRINITY_DN11467_c0_g1_i13	TRINITY_DN11467_c0_g1	*	NUP160	Nuclear pore complex protein Nup160	0.0013702	22.1345			0.00142453	-22.47	0.000589313	22.6195	0.000447443	20.8232			0.000692668	21.4052	0.000277073	21.3611			GO:0000724,GO:0000725,GO:0003674,GO:0005198,GO:0005488,GO:0005515,GO:0005575,GO:0005622,GO:0005623,GO:0005634,GO:0005635,GO:0005643,GO:0005737,GO:0005829,GO:0006139,GO:0006259,GO:0006281,GO:0006302,GO:0006310,GO:0006403,GO:0006405,GO:0006406,GO:0006606,GO:0006611,GO:0006725,GO:0006807,GO:0006810,GO:0006886,GO:0006913,GO:0006950,GO:0006974,GO:0006996,GO:0006997,GO:0007275,GO:0008104,GO:0008150,GO:…
TRINITY_DN11488_c0_g1_i11	TRINITY_DN11488_c0_g1	*	Obp28a	odorant binding															6.20816e-06	-5.06663	0.000881974	-3.56487	GO:0003008,GO:0003674,GO:0005488,GO:0005549,GO:0005550,GO:0005575,GO:0005576,GO:0005615,GO:0007600,GO:0007606,GO:0007608,GO:0008150,GO:0032501,GO:0044421,GO:0050877
TRINITY_DN11488_c0_g1_i11	TRINITY_DN11488_c0_g1	*	Obp28a	odorant binding															6.20816e-06	-5.06663	0.000881974	-3.56487	GO:0003008,GO:0003674,GO:0005488,GO:0005549,GO:0005550,GO:0005575,GO:0005576,GO:0005615,GO:0007600,GO:0007606,GO:0007608,GO:0008150,GO:0032501,GO:0044421,GO:0050877
TRINITY_DN11488_c0_g1_i7	TRINITY_DN11488_c0_g1	*	Obp28a	odorant binding															0.000326248	-6.12397	0.0212847	-2.19511	GO:0003008,GO:0003674,GO:0005488,GO:0005549,GO:0005550,GO:0005575,GO:0005576,GO:0005615,GO:0007600,GO:0007606,GO:0007608,GO:0008150,GO:0032501,GO:0044421,GO:0050877
TRINITY_DN11488_c0_g1_i7	TRINITY_DN11488_c0_g1	*	Obp28a	odorant binding															0.000326248	-6.12397	0.0212847	-2.19511	GO:0003008,GO:0003674,GO:0005488,GO:0005549,GO:0005550,GO:0005575,GO:0005576,GO:0005615,GO:0007600,GO:0007606,GO:0007608,GO:0008150,GO:0032501,GO:0044421,GO:0050877
TRINITY_DN1149_c0_g1_i5	TRINITY_DN1149_c0_g1	*	ANO8	Calcium-activated chloride channel													6.70217e-08	-20.6917			7.03572e-10	23.0902	GO:0003674,GO:0005215,GO:0005216,GO:0005227,GO:0005229,GO:0005253,GO:0005254,GO:0005261,GO:0005575,GO:0005622,GO:0005623,GO:0005737,GO:0005783,GO:0005788,GO:0005886,GO:0006464,GO:0006807,GO:0006810,GO:0006811,GO:0006812,GO:0006820,GO:0006821,GO:0008150,GO:0008152,GO:0008324,GO:0008509,GO:0009987,GO:0012505,GO:0015075,GO:0015103,GO:0015108,GO:0015267,GO:0015318,GO:0015698,GO:0016020,GO:0019538,GO:…
TRINITY_DN1149_c0_g1_i5	TRINITY_DN1149_c0_g1	*	ANO8	Calcium-activated chloride channel													6.70217e-08	-20.6917			7.03572e-10	23.0902	GO:0003674,GO:0005215,GO:0005216,GO:0005227,GO:0005229,GO:0005253,GO:0005254,GO:0005261,GO:0005575,GO:0005622,GO:0005623,GO:0005737,GO:0005783,GO:0005788,GO:0005886,GO:0006464,GO:0006807,GO:0006810,GO:0006811,GO:0006812,GO:0006820,GO:0006821,GO:0008150,GO:0008152,GO:0008324,GO:0008509,GO:0009987,GO:0012505,GO:0015075,GO:0015103,GO:0015108,GO:0015267,GO:0015318,GO:0015698,GO:0016020,GO:0019538,GO:…
TRINITY_DN115_c0_g1_i10	TRINITY_DN115_c0_g1			K02A2.6-like													2.03474e-12	-22.8752			1.37544e-14	24.732	.
TRINITY_DN115_c0_g1_i10	TRINITY_DN115_c0_g1		.	K02A2.6-like													2.03474e-12	-22.8752			1.37544e-14	24.732	.
TRINITY_DN1150_c0_g1_i21	TRINITY_DN1150_c0_g1	*	SMC1B	Structural maintence of chromosomes	0.00422278	19.4861	0.0210456	10.732					0.00309929	16.1712	0.00514614	16.1955	0.00437166	16.4441			0.00293992	-16.431	GO:0000003,GO:0000070,GO:0000228,GO:0000278,GO:0000280,GO:0000775,GO:0000776,GO:0000785,GO:0000790,GO:0000793,GO:0000794,GO:0000795,GO:0000798,GO:0000800,GO:0000819,GO:0000902,GO:0000904,GO:0000922,GO:0003674,GO:0003676,GO:0003677,GO:0003682,GO:0005488,GO:0005515,GO:0005575,GO:0005622,GO:0005623,GO:0005634,GO:0005654,GO:0005694,GO:0005700,GO:0005737,GO:0005819,GO:0005829,GO:0005856,GO:0006139,GO:…
TRINITY_DN1150_c0_g1_i21	TRINITY_DN1150_c0_g1	*	SMC1B	Structural maintence of chromosomes	0.00422278	19.4861	0.0210456	10.732					0.00309929	16.1712	0.00514614	16.1955	0.00437166	16.4441			0.00293992	-16.431	GO:0000003,GO:0000070,GO:0000228,GO:0000278,GO:0000280,GO:0000775,GO:0000776,GO:0000785,GO:0000790,GO:0000793,GO:0000794,GO:0000795,GO:0000798,GO:0000800,GO:0000819,GO:0000902,GO:0000904,GO:0000922,GO:0003674,GO:0003676,GO:0003677,GO:0003682,GO:0005488,GO:0005515,GO:0005575,GO:0005622,GO:0005623,GO:0005634,GO:0005654,GO:0005694,GO:0005700,GO:0005737,GO:0005819,GO:0005829,GO:0005856,GO:0006139,GO:…
TRINITY_DN1150_c0_g1_i21	TRINITY_DN1150_c0_g1	*	SMC1B	Structural maintence of chromosomes	0.00422278	19.4861	0.0210456	10.732					0.00309929	16.1712	0.00514614	16.1955	0.00437166	16.4441			0.00293992	-16.431	GO:0000003,GO:0000070,GO:0000228,GO:0000278,GO:0000280,GO:0000775,GO:0000776,GO:0000785,GO:0000790,GO:0000793,GO:0000794,GO:0000795,GO:0000798,GO:0000800,GO:0000819,GO:0000902,GO:0000904,GO:0000922,GO:0003674,GO:0003676,GO:0003677,GO:0003682,GO:0005488,GO:0005515,GO:0005575,GO:0005622,GO:0005623,GO:0005634,GO:0005654,GO:0005694,GO:0005700,GO:0005737,GO:0005819,GO:0005829,GO:0005856,GO:0006139,GO:…
TRINITY_DN1150_c0_g1_i21	TRINITY_DN1150_c0_g1	*	SMC1B	Structural maintence of chromosomes	0.00422278	19.4861	0.0210456	10.732					0.00309929	16.1712	0.00514614	16.1955	0.00437166	16.4441			0.00293992	-16.431	GO:0000003,GO:0000070,GO:0000228,GO:0000278,GO:0000280,GO:0000775,GO:0000776,GO:0000785,GO:0000790,GO:0000793,GO:0000794,GO:0000795,GO:0000798,GO:0000800,GO:0000819,GO:0000902,GO:0000904,GO:0000922,GO:0003674,GO:0003676,GO:0003677,GO:0003682,GO:0005488,GO:0005515,GO:0005575,GO:0005622,GO:0005623,GO:0005634,GO:0005654,GO:0005694,GO:0005700,GO:0005737,GO:0005819,GO:0005829,GO:0005856,GO:0006139,GO:…
TRINITY_DN1150_c0_g1_i21	TRINITY_DN1150_c0_g1	*	SMC1B	Structural maintence of chromosomes	0.00422278	19.4861	0.0210456	10.732					0.00309929	16.1712	0.00514614	16.1955	0.00437166	16.4441			0.00293992	-16.431	GO:0000003,GO:0000070,GO:0000228,GO:0000278,GO:0000280,GO:0000775,GO:0000776,GO:0000785,GO:0000790,GO:0000793,GO:0000794,GO:0000795,GO:0000798,GO:0000800,GO:0000819,GO:0000902,GO:0000904,GO:0000922,GO:0003674,GO:0003676,GO:0003677,GO:0003682,GO:0005488,GO:0005515,GO:0005575,GO:0005622,GO:0005623,GO:0005634,GO:0005654,GO:0005694,GO:0005700,GO:0005737,GO:0005819,GO:0005829,GO:0005856,GO:0006139,GO:…
TRINITY_DN1150_c0_g1_i21	TRINITY_DN1150_c0_g1	*	SMC1B	Structural maintence of chromosomes	0.00422278	19.4861	0.0210456	10.732					0.00309929	16.1712	0.00514614	16.1955	0.00437166	16.4441			0.00293992	-16.431	GO:0000003,GO:0000070,GO:0000228,GO:0000278,GO:0000280,GO:0000775,GO:0000776,GO:0000785,GO:0000790,GO:0000793,GO:0000794,GO:0000795,GO:0000798,GO:0000800,GO:0000819,GO:0000902,GO:0000904,GO:0000922,GO:0003674,GO:0003676,GO:0003677,GO:0003682,GO:0005488,GO:0005515,GO:0005575,GO:0005622,GO:0005623,GO:0005634,GO:0005654,GO:0005694,GO:0005700,GO:0005737,GO:0005819,GO:0005829,GO:0005856,GO:0006139,GO:…
TRINITY_DN1150_c0_g1_i24	TRINITY_DN1150_c0_g1	*	SMC1B	Structural maintence of chromosomes	1.57614e-08	34.3241	6.55654e-09	34.8964			5.1765e-08	32.7633			0.0172437	-10.2053			3.10983e-09	33.829	4.62414e-09	34.1614	GO:0000003,GO:0000070,GO:0000228,GO:0000278,GO:0000280,GO:0000775,GO:0000776,GO:0000785,GO:0000790,GO:0000793,GO:0000794,GO:0000795,GO:0000798,GO:0000800,GO:0000819,GO:0000902,GO:0000904,GO:0000922,GO:0003674,GO:0003676,GO:0003677,GO:0003682,GO:0005488,GO:0005515,GO:0005575,GO:0005622,GO:0005623,GO:0005634,GO:0005654,GO:0005694,GO:0005700,GO:0005737,GO:0005819,GO:0005829,GO:0005856,GO:0006139,GO:…
TRINITY_DN1150_c0_g1_i24	TRINITY_DN1150_c0_g1	*	SMC1B	Structural maintence of chromosomes	1.57614e-08	34.3241	6.55654e-09	34.8964			5.1765e-08	32.7633			0.0172437	-10.2053			3.10983e-09	33.829	4.62414e-09	34.1614	GO:0000003,GO:0000070,GO:0000228,GO:0000278,GO:0000280,GO:0000775,GO:0000776,GO:0000785,GO:0000790,GO:0000793,GO:0000794,GO:0000795,GO:0000798,GO:0000800,GO:0000819,GO:0000902,GO:0000904,GO:0000922,GO:0003674,GO:0003676,GO:0003677,GO:0003682,GO:0005488,GO:0005515,GO:0005575,GO:0005622,GO:0005623,GO:0005634,GO:0005654,GO:0005694,GO:0005700,GO:0005737,GO:0005819,GO:0005829,GO:0005856,GO:0006139,GO:…
TRINITY_DN1150_c0_g1_i24	TRINITY_DN1150_c0_g1	*	SMC1B	Structural maintence of chromosomes	1.57614e-08	34.3241	6.55654e-09	34.8964			5.1765e-08	32.7633			0.0172437	-10.2053			3.10983e-09	33.829	4.62414e-09	34.1614	GO:0000003,GO:0000070,GO:0000228,GO:0000278,GO:0000280,GO:0000775,GO:0000776,GO:0000785,GO:0000790,GO:0000793,GO:0000794,GO:0000795,GO:0000798,GO:0000800,GO:0000819,GO:0000902,GO:0000904,GO:0000922,GO:0003674,GO:0003676,GO:0003677,GO:0003682,GO:0005488,GO:0005515,GO:0005575,GO:0005622,GO:0005623,GO:0005634,GO:0005654,GO:0005694,GO:0005700,GO:0005737,GO:0005819,GO:0005829,GO:0005856,GO:0006139,GO:…
TRINITY_DN1150_c0_g1_i24	TRINITY_DN1150_c0_g1	*	SMC1B	Structural maintence of chromosomes	1.57614e-08	34.3241	6.55654e-09	34.8964			5.1765e-08	32.7633			0.0172437	-10.2053			3.10983e-09	33.829	4.62414e-09	34.1614	GO:0000003,GO:0000070,GO:0000228,GO:0000278,GO:0000280,GO:0000775,GO:0000776,GO:0000785,GO:0000790,GO:0000793,GO:0000794,GO:0000795,GO:0000798,GO:0000800,GO:0000819,GO:0000902,GO:0000904,GO:0000922,GO:0003674,GO:0003676,GO:0003677,GO:0003682,GO:0005488,GO:0005515,GO:0005575,GO:0005622,GO:0005623,GO:0005634,GO:0005654,GO:0005694,GO:0005700,GO:0005737,GO:0005819,GO:0005829,GO:0005856,GO:0006139,GO:…
TRINITY_DN1150_c0_g1_i24	TRINITY_DN1150_c0_g1	*	SMC1B	Structural maintence of chromosomes	1.57614e-08	34.3241	6.55654e-09	34.8964			5.1765e-08	32.7633			0.0172437	-10.2053			3.10983e-09	33.829	4.62414e-09	34.1614	GO:0000003,GO:0000070,GO:0000228,GO:0000278,GO:0000280,GO:0000775,GO:0000776,GO:0000785,GO:0000790,GO:0000793,GO:0000794,GO:0000795,GO:0000798,GO:0000800,GO:0000819,GO:0000902,GO:0000904,GO:0000922,GO:0003674,GO:0003676,GO:0003677,GO:0003682,GO:0005488,GO:0005515,GO:0005575,GO:0005622,GO:0005623,GO:0005634,GO:0005654,GO:0005694,GO:0005700,GO:0005737,GO:0005819,GO:0005829,GO:0005856,GO:0006139,GO:…
TRINITY_DN1150_c0_g1_i24	TRINITY_DN1150_c0_g1	*	SMC1B	Structural maintence of chromosomes	1.57614e-08	34.3241	6.55654e-09	34.8964			5.1765e-08	32.7633			0.0172437	-10.2053			3.10983e-09	33.829	4.62414e-09	34.1614	GO:0000003,GO:0000070,GO:0000228,GO:0000278,GO:0000280,GO:0000775,GO:0000776,GO:0000785,GO:0000790,GO:0000793,GO:0000794,GO:0000795,GO:0000798,GO:0000800,GO:0000819,GO:0000902,GO:0000904,GO:0000922,GO:0003674,GO:0003676,GO:0003677,GO:0003682,GO:0005488,GO:0005515,GO:0005575,GO:0005622,GO:0005623,GO:0005634,GO:0005654,GO:0005694,GO:0005700,GO:0005737,GO:0005819,GO:0005829,GO:0005856,GO:0006139,GO:…
TRINITY_DN1153_c0_g1_i2	TRINITY_DN1153_c0_g1	*	HEXB	Beta-hexosaminidase									0.00129696	2.7144									GO:0000003,GO:0000323,GO:0000902,GO:0000904,GO:0001501,GO:0001573,GO:0001669,GO:0001775,GO:0002252,GO:0002263,GO:0002274,GO:0002275,GO:0002283,GO:0002366,GO:0002376,GO:0002443,GO:0002444,GO:0002446,GO:0003006,GO:0003008,GO:0003674,GO:0003824,GO:0004553,GO:0004563,GO:0005488,GO:0005515,GO:0005575,GO:0005576,GO:0005615,GO:0005622,GO:0005623,GO:0005737,GO:0005764,GO:0005766,GO:0005773,GO:0005775,GO:…
TRINITY_DN1153_c0_g1_i3	TRINITY_DN1153_c0_g1	*	HEXB	Beta-hexosaminidase							3.03798e-05	2.22271	3.80477e-05	2.09121									GO:0000003,GO:0000323,GO:0000902,GO:0000904,GO:0001501,GO:0001573,GO:0001669,GO:0001775,GO:0002252,GO:0002263,GO:0002274,GO:0002275,GO:0002283,GO:0002366,GO:0002376,GO:0002443,GO:0002444,GO:0002446,GO:0003006,GO:0003008,GO:0003674,GO:0003824,GO:0004553,GO:0004563,GO:0005488,GO:0005515,GO:0005575,GO:0005576,GO:0005615,GO:0005622,GO:0005623,GO:0005737,GO:0005764,GO:0005766,GO:0005773,GO:0005775,GO:…
TRINITY_DN1153_c0_g1_i3	TRINITY_DN1153_c0_g1	*	HEXB	Beta-hexosaminidase							3.03798e-05	2.22271	3.80477e-05	2.09121									GO:0000003,GO:0000323,GO:0000902,GO:0000904,GO:0001501,GO:0001573,GO:0001669,GO:0001775,GO:0002252,GO:0002263,GO:0002274,GO:0002275,GO:0002283,GO:0002366,GO:0002376,GO:0002443,GO:0002444,GO:0002446,GO:0003006,GO:0003008,GO:0003674,GO:0003824,GO:0004553,GO:0004563,GO:0005488,GO:0005515,GO:0005575,GO:0005576,GO:0005615,GO:0005622,GO:0005623,GO:0005737,GO:0005764,GO:0005766,GO:0005773,GO:0005775,GO:…
TRINITY_DN1153_c0_g1_i7	TRINITY_DN1153_c0_g1	*	HEXB	Beta-hexosaminidase							0.000541722	2.05085											GO:0000003,GO:0000323,GO:0000902,GO:0000904,GO:0001501,GO:0001573,GO:0001669,GO:0001775,GO:0002252,GO:0002263,GO:0002274,GO:0002275,GO:0002283,GO:0002366,GO:0002376,GO:0002443,GO:0002444,GO:0002446,GO:0003006,GO:0003008,GO:0003674,GO:0003824,GO:0004553,GO:0004563,GO:0005488,GO:0005515,GO:0005575,GO:0005576,GO:0005615,GO:0005622,GO:0005623,GO:0005737,GO:0005764,GO:0005766,GO:0005773,GO:0005775,GO:…
TRINITY_DN11537_c0_g1_i2	TRINITY_DN11537_c0_g1	*	Cht5	Belongs to the glycosyl hydrolase 18 family															0.00105344	2.00859			GO:0003674,GO:0003824,GO:0004553,GO:0004568,GO:0005488,GO:0005575,GO:0005576,GO:0005615,GO:0005622,GO:0005623,GO:0005737,GO:0006022,GO:0006026,GO:0006030,GO:0006032,GO:0006040,GO:0006807,GO:0006950,GO:0007275,GO:0007591,GO:0008061,GO:0008144,GO:0008150,GO:0008152,GO:0009056,GO:0009057,GO:0009611,GO:0009987,GO:0016787,GO:0016798,GO:0017144,GO:0018990,GO:0022404,GO:0032501,GO:0032502,GO:0040003,GO:…
TRINITY_DN1158_c0_g1_i1	TRINITY_DN1158_c0_g1		l(2)k09913	Eukaryotic protein of unknown function (DUF829)													0.00374606	-3.75599			0.000993183	4.02506	.
TRINITY_DN1158_c0_g1_i1	TRINITY_DN1158_c0_g1		l(2)k09913	Eukaryotic protein of unknown function (DUF829)													0.00374606	-3.75599			0.000993183	4.02506	.
TRINITY_DN11643_c0_g1_i1	TRINITY_DN11643_c0_g1			Trypsin-like									3.76456e-07	-7.21384	6.4238e-05	-6.14833	3.45412e-06	-6.36881	8.69704e-07	-6.10158			.
TRINITY_DN11643_c0_g1_i1	TRINITY_DN11643_c0_g1		.	Trypsin-like									3.76456e-07	-7.21384	6.4238e-05	-6.14833	3.45412e-06	-6.36881	8.69704e-07	-6.10158			.
TRINITY_DN11643_c0_g1_i1	TRINITY_DN11643_c0_g1		.	Trypsin-like									3.76456e-07	-7.21384	6.4238e-05	-6.14833	3.45412e-06	-6.36881	8.69704e-07	-6.10158			.
TRINITY_DN11643_c0_g1_i1	TRINITY_DN11643_c0_g1		.	Trypsin-like									3.76456e-07	-7.21384	6.4238e-05	-6.14833	3.45412e-06	-6.36881	8.69704e-07	-6.10158			.
TRINITY_DN1165_c0_g1_i22	TRINITY_DN1165_c0_g1	*	HIPK1	It is involved in the biological process described with protein phosphorylation	6.10708e-11	32.0189	4.79188e-11	32.0503			2.84649e-10	30.8378			0.000114328	-20.4941	5.16091e-08	26.6079	2.1379e-11	31.3397			GO:0000045,GO:0000122,GO:0001085,GO:0001102,GO:0001654,GO:0001666,GO:0001932,GO:0001933,GO:0001934,GO:0001959,GO:0002009,GO:0002088,GO:0002089,GO:0002165,GO:0002262,GO:0002376,GO:0002520,GO:0003002,GO:0003407,GO:0003674,GO:0003712,GO:0003714,GO:0003824,GO:0004672,GO:0004674,GO:0005488,GO:0005515,GO:0005575,GO:0005622,GO:0005623,GO:0005634,GO:0005654,GO:0005667,GO:0005737,GO:0005813,GO:0005815,GO:…
TRINITY_DN1165_c0_g1_i22	TRINITY_DN1165_c0_g1	*	HIPK1	It is involved in the biological process described with protein phosphorylation	6.10708e-11	32.0189	4.79188e-11	32.0503			2.84649e-10	30.8378			0.000114328	-20.4941	5.16091e-08	26.6079	2.1379e-11	31.3397			GO:0000045,GO:0000122,GO:0001085,GO:0001102,GO:0001654,GO:0001666,GO:0001932,GO:0001933,GO:0001934,GO:0001959,GO:0002009,GO:0002088,GO:0002089,GO:0002165,GO:0002262,GO:0002376,GO:0002520,GO:0003002,GO:0003407,GO:0003674,GO:0003712,GO:0003714,GO:0003824,GO:0004672,GO:0004674,GO:0005488,GO:0005515,GO:0005575,GO:0005622,GO:0005623,GO:0005634,GO:0005654,GO:0005667,GO:0005737,GO:0005813,GO:0005815,GO:…
TRINITY_DN1165_c0_g1_i22	TRINITY_DN1165_c0_g1	*	HIPK1	It is involved in the biological process described with protein phosphorylation	6.10708e-11	32.0189	4.79188e-11	32.0503			2.84649e-10	30.8378			0.000114328	-20.4941	5.16091e-08	26.6079	2.1379e-11	31.3397			GO:0000045,GO:0000122,GO:0001085,GO:0001102,GO:0001654,GO:0001666,GO:0001932,GO:0001933,GO:0001934,GO:0001959,GO:0002009,GO:0002088,GO:0002089,GO:0002165,GO:0002262,GO:0002376,GO:0002520,GO:0003002,GO:0003407,GO:0003674,GO:0003712,GO:0003714,GO:0003824,GO:0004672,GO:0004674,GO:0005488,GO:0005515,GO:0005575,GO:0005622,GO:0005623,GO:0005634,GO:0005654,GO:0005667,GO:0005737,GO:0005813,GO:0005815,GO:…
TRINITY_DN1165_c0_g1_i22	TRINITY_DN1165_c0_g1	*	HIPK1	It is involved in the biological process described with protein phosphorylation	6.10708e-11	32.0189	4.79188e-11	32.0503			2.84649e-10	30.8378			0.000114328	-20.4941	5.16091e-08	26.6079	2.1379e-11	31.3397			GO:0000045,GO:0000122,GO:0001085,GO:0001102,GO:0001654,GO:0001666,GO:0001932,GO:0001933,GO:0001934,GO:0001959,GO:0002009,GO:0002088,GO:0002089,GO:0002165,GO:0002262,GO:0002376,GO:0002520,GO:0003002,GO:0003407,GO:0003674,GO:0003712,GO:0003714,GO:0003824,GO:0004672,GO:0004674,GO:0005488,GO:0005515,GO:0005575,GO:0005622,GO:0005623,GO:0005634,GO:0005654,GO:0005667,GO:0005737,GO:0005813,GO:0005815,GO:…
TRINITY_DN1165_c0_g1_i22	TRINITY_DN1165_c0_g1	*	HIPK1	It is involved in the biological process described with protein phosphorylation	6.10708e-11	32.0189	4.79188e-11	32.0503			2.84649e-10	30.8378			0.000114328	-20.4941	5.16091e-08	26.6079	2.1379e-11	31.3397			GO:0000045,GO:0000122,GO:0001085,GO:0001102,GO:0001654,GO:0001666,GO:0001932,GO:0001933,GO:0001934,GO:0001959,GO:0002009,GO:0002088,GO:0002089,GO:0002165,GO:0002262,GO:0002376,GO:0002520,GO:0003002,GO:0003407,GO:0003674,GO:0003712,GO:0003714,GO:0003824,GO:0004672,GO:0004674,GO:0005488,GO:0005515,GO:0005575,GO:0005622,GO:0005623,GO:0005634,GO:0005654,GO:0005667,GO:0005737,GO:0005813,GO:0005815,GO:…
TRINITY_DN1165_c0_g1_i22	TRINITY_DN1165_c0_g1	*	HIPK1	It is involved in the biological process described with protein phosphorylation	6.10708e-11	32.0189	4.79188e-11	32.0503			2.84649e-10	30.8378			0.000114328	-20.4941	5.16091e-08	26.6079	2.1379e-11	31.3397			GO:0000045,GO:0000122,GO:0001085,GO:0001102,GO:0001654,GO:0001666,GO:0001932,GO:0001933,GO:0001934,GO:0001959,GO:0002009,GO:0002088,GO:0002089,GO:0002165,GO:0002262,GO:0002376,GO:0002520,GO:0003002,GO:0003407,GO:0003674,GO:0003712,GO:0003714,GO:0003824,GO:0004672,GO:0004674,GO:0005488,GO:0005515,GO:0005575,GO:0005622,GO:0005623,GO:0005634,GO:0005654,GO:0005667,GO:0005737,GO:0005813,GO:0005815,GO:…
TRINITY_DN1165_c0_g2_i1	TRINITY_DN1165_c0_g2	*	HIPK1	It is involved in the biological process described with protein phosphorylation															0.00322118	2.43883			GO:0000045,GO:0000122,GO:0001085,GO:0001102,GO:0001654,GO:0001666,GO:0001932,GO:0001933,GO:0001934,GO:0001959,GO:0002009,GO:0002088,GO:0002089,GO:0002165,GO:0002262,GO:0002376,GO:0002520,GO:0003002,GO:0003407,GO:0003674,GO:0003712,GO:0003714,GO:0003824,GO:0004672,GO:0004674,GO:0005488,GO:0005515,GO:0005575,GO:0005622,GO:0005623,GO:0005634,GO:0005654,GO:0005667,GO:0005737,GO:0005813,GO:0005815,GO:…
TRINITY_DN1166_c0_g1_i2	TRINITY_DN1166_c0_g1		SCRB5	Belongs to the CD36 family	1.99857e-05	20.7827	3.99567e-06	21.8526			3.19034e-06	21.7839	1.79016e-06	21.1739			3.45412e-06	21.2429	3.87453e-07	22.2964			.
TRINITY_DN1166_c0_g1_i2	TRINITY_DN1166_c0_g1		SCRB5	Belongs to the CD36 family	1.99857e-05	20.7827	3.99567e-06	21.8526			3.19034e-06	21.7839	1.79016e-06	21.1739			3.45412e-06	21.2429	3.87453e-07	22.2964			.
TRINITY_DN1166_c0_g1_i2	TRINITY_DN1166_c0_g1		SCRB5	Belongs to the CD36 family	1.99857e-05	20.7827	3.99567e-06	21.8526			3.19034e-06	21.7839	1.79016e-06	21.1739			3.45412e-06	21.2429	3.87453e-07	22.2964			.
TRINITY_DN1166_c0_g1_i2	TRINITY_DN1166_c0_g1		SCRB5	Belongs to the CD36 family	1.99857e-05	20.7827	3.99567e-06	21.8526			3.19034e-06	21.7839	1.79016e-06	21.1739			3.45412e-06	21.2429	3.87453e-07	22.2964			.
TRINITY_DN1166_c0_g1_i2	TRINITY_DN1166_c0_g1		SCRB5	Belongs to the CD36 family	1.99857e-05	20.7827	3.99567e-06	21.8526			3.19034e-06	21.7839	1.79016e-06	21.1739			3.45412e-06	21.2429	3.87453e-07	22.2964			.
TRINITY_DN1166_c0_g1_i2	TRINITY_DN1166_c0_g1		SCRB5	Belongs to the CD36 family	1.99857e-05	20.7827	3.99567e-06	21.8526			3.19034e-06	21.7839	1.79016e-06	21.1739			3.45412e-06	21.2429	3.87453e-07	22.2964			.
TRINITY_DN117_c0_g1_i9	TRINITY_DN117_c0_g1	*	CNBP	Zinc knuckle															2.23569e-05	2.24011			GO:0000122,GO:0000976,GO:0000977,GO:0000981,GO:0001012,GO:0001067,GO:0001227,GO:0003674,GO:0003676,GO:0003677,GO:0003690,GO:0003697,GO:0003700,GO:0003723,GO:0003727,GO:0005488,GO:0005575,GO:0005622,GO:0005623,GO:0005634,GO:0005737,GO:0005783,GO:0005829,GO:0006066,GO:0006355,GO:0006357,GO:0006629,GO:0006694,GO:0006695,GO:0008150,GO:0008152,GO:0008202,GO:0008203,GO:0008284,GO:0008610,GO:0009058,GO:…
TRINITY_DN1172_c0_g1_i2	TRINITY_DN1172_c0_g1	*	TMPRSS11D	transmembrane protease serine													2.26588e-08	2.37854	2.60493e-08	2.26533			GO:0003674,GO:0003824,GO:0004175,GO:0004252,GO:0005575,GO:0005576,GO:0005623,GO:0005886,GO:0005887,GO:0006508,GO:0006807,GO:0007585,GO:0008150,GO:0008152,GO:0008233,GO:0008236,GO:0009986,GO:0016020,GO:0016021,GO:0016787,GO:0017171,GO:0019538,GO:0031224,GO:0031226,GO:0032501,GO:0040008,GO:0043170,GO:0044238,GO:0044425,GO:0044459,GO:0044464,GO:0050789,GO:0065007,GO:0070011,GO:0071704,GO:0071944,GO:…
TRINITY_DN1172_c0_g1_i2	TRINITY_DN1172_c0_g1	*	TMPRSS11D	transmembrane protease serine													2.26588e-08	2.37854	2.60493e-08	2.26533			GO:0003674,GO:0003824,GO:0004175,GO:0004252,GO:0005575,GO:0005576,GO:0005623,GO:0005886,GO:0005887,GO:0006508,GO:0006807,GO:0007585,GO:0008150,GO:0008152,GO:0008233,GO:0008236,GO:0009986,GO:0016020,GO:0016021,GO:0016787,GO:0017171,GO:0019538,GO:0031224,GO:0031226,GO:0032501,GO:0040008,GO:0043170,GO:0044238,GO:0044425,GO:0044459,GO:0044464,GO:0050789,GO:0065007,GO:0070011,GO:0071704,GO:0071944,GO:…
TRINITY_DN1172_c0_g1_i6	TRINITY_DN1172_c0_g1	*	TMPRSS11D	transmembrane protease serine															0.00469563	3.22528			GO:0003674,GO:0003824,GO:0004175,GO:0004252,GO:0005575,GO:0005576,GO:0005623,GO:0005886,GO:0005887,GO:0006508,GO:0006807,GO:0007585,GO:0008150,GO:0008152,GO:0008233,GO:0008236,GO:0009986,GO:0016020,GO:0016021,GO:0016787,GO:0017171,GO:0019538,GO:0031224,GO:0031226,GO:0032501,GO:0040008,GO:0043170,GO:0044238,GO:0044425,GO:0044459,GO:0044464,GO:0050789,GO:0065007,GO:0070011,GO:0071704,GO:0071944,GO:…
TRINITY_DN1173_c0_g1_i6	TRINITY_DN1173_c0_g1	*		endodeoxyribonuclease activity, producing 5'-phosphomonoesters															5.61351e-08	-20.5802	4.56106e-09	-22.3692	GO:0000737,GO:0003674,GO:0003824,GO:0004518,GO:0004536,GO:0006139,GO:0006259,GO:0006308,GO:0006309,GO:0006725,GO:0006807,GO:0006810,GO:0006897,GO:0006909,GO:0006915,GO:0006921,GO:0008150,GO:0008152,GO:0008219,GO:0009056,GO:0009057,GO:0009987,GO:0012501,GO:0016043,GO:0016192,GO:0016787,GO:0016788,GO:0019439,GO:0022411,GO:0030262,GO:0034641,GO:0034655,GO:0043170,GO:0043277,GO:0044237,GO:0044238,GO:…
TRINITY_DN1173_c0_g1_i6	TRINITY_DN1173_c0_g1	*	.	endodeoxyribonuclease activity, producing 5'-phosphomonoesters															5.61351e-08	-20.5802	4.56106e-09	-22.3692	GO:0000737,GO:0003674,GO:0003824,GO:0004518,GO:0004536,GO:0006139,GO:0006259,GO:0006308,GO:0006309,GO:0006725,GO:0006807,GO:0006810,GO:0006897,GO:0006909,GO:0006915,GO:0006921,GO:0008150,GO:0008152,GO:0008219,GO:0009056,GO:0009057,GO:0009987,GO:0012501,GO:0016043,GO:0016192,GO:0016787,GO:0016788,GO:0019439,GO:0022411,GO:0030262,GO:0034641,GO:0034655,GO:0043170,GO:0043277,GO:0044237,GO:0044238,GO:…
TRINITY_DN1173_c0_g1_i8	TRINITY_DN1173_c0_g1	*		endodeoxyribonuclease activity, producing 5'-phosphomonoesters									0.00415781	-15.0844	0.0111777	-12.558			8.59401e-18	-47.7121	3.80085e-17	-47.3684	GO:0000737,GO:0003674,GO:0003824,GO:0004518,GO:0004536,GO:0006139,GO:0006259,GO:0006308,GO:0006309,GO:0006725,GO:0006807,GO:0006810,GO:0006897,GO:0006909,GO:0006915,GO:0006921,GO:0008150,GO:0008152,GO:0008219,GO:0009056,GO:0009057,GO:0009987,GO:0012501,GO:0016043,GO:0016192,GO:0016787,GO:0016788,GO:0019439,GO:0022411,GO:0030262,GO:0034641,GO:0034655,GO:0043170,GO:0043277,GO:0044237,GO:0044238,GO:…
TRINITY_DN1173_c0_g1_i8	TRINITY_DN1173_c0_g1	*	.	endodeoxyribonuclease activity, producing 5'-phosphomonoesters									0.00415781	-15.0844	0.0111777	-12.558			8.59401e-18	-47.7121	3.80085e-17	-47.3684	GO:0000737,GO:0003674,GO:0003824,GO:0004518,GO:0004536,GO:0006139,GO:0006259,GO:0006308,GO:0006309,GO:0006725,GO:0006807,GO:0006810,GO:0006897,GO:0006909,GO:0006915,GO:0006921,GO:0008150,GO:0008152,GO:0008219,GO:0009056,GO:0009057,GO:0009987,GO:0012501,GO:0016043,GO:0016192,GO:0016787,GO:0016788,GO:0019439,GO:0022411,GO:0030262,GO:0034641,GO:0034655,GO:0043170,GO:0043277,GO:0044237,GO:0044238,GO:…
TRINITY_DN1173_c0_g1_i8	TRINITY_DN1173_c0_g1	*	.	endodeoxyribonuclease activity, producing 5'-phosphomonoesters									0.00415781	-15.0844	0.0111777	-12.558			8.59401e-18	-47.7121	3.80085e-17	-47.3684	GO:0000737,GO:0003674,GO:0003824,GO:0004518,GO:0004536,GO:0006139,GO:0006259,GO:0006308,GO:0006309,GO:0006725,GO:0006807,GO:0006810,GO:0006897,GO:0006909,GO:0006915,GO:0006921,GO:0008150,GO:0008152,GO:0008219,GO:0009056,GO:0009057,GO:0009987,GO:0012501,GO:0016043,GO:0016192,GO:0016787,GO:0016788,GO:0019439,GO:0022411,GO:0030262,GO:0034641,GO:0034655,GO:0043170,GO:0043277,GO:0044237,GO:0044238,GO:…
TRINITY_DN1173_c0_g1_i8	TRINITY_DN1173_c0_g1	*	.	endodeoxyribonuclease activity, producing 5'-phosphomonoesters									0.00415781	-15.0844	0.0111777	-12.558			8.59401e-18	-47.7121	3.80085e-17	-47.3684	GO:0000737,GO:0003674,GO:0003824,GO:0004518,GO:0004536,GO:0006139,GO:0006259,GO:0006308,GO:0006309,GO:0006725,GO:0006807,GO:0006810,GO:0006897,GO:0006909,GO:0006915,GO:0006921,GO:0008150,GO:0008152,GO:0008219,GO:0009056,GO:0009057,GO:0009987,GO:0012501,GO:0016043,GO:0016192,GO:0016787,GO:0016788,GO:0019439,GO:0022411,GO:0030262,GO:0034641,GO:0034655,GO:0043170,GO:0043277,GO:0044237,GO:0044238,GO:…
TRINITY_DN1173_c2_g1_i14	TRINITY_DN1173_c2_g1		.	Reverse transcriptase (R-dependent D polymerase)															0.000209848	-7.02757	0.000271297	-7.6254	.
TRINITY_DN1173_c2_g1_i14	TRINITY_DN1173_c2_g1			Reverse transcriptase (R-dependent D polymerase)															0.000209848	-7.02757	0.000271297	-7.6254	.
TRINITY_DN1176_c0_g1_i19	TRINITY_DN1176_c0_g1	*	NCKAP5	NCK-associated protein 5															0.00126718	3.31307	0.0013674	3.47322	GO:0007275,GO:0007568,GO:0008150,GO:0008340,GO:0010259,GO:0032501,GO:0032502,GO:0048856
TRINITY_DN1176_c0_g1_i19	TRINITY_DN1176_c0_g1	*	NCKAP5	NCK-associated protein 5															0.00126718	3.31307	0.0013674	3.47322	GO:0007275,GO:0007568,GO:0008150,GO:0008340,GO:0010259,GO:0032501,GO:0032502,GO:0048856
TRINITY_DN1176_c0_g1_i2	TRINITY_DN1176_c0_g1	*	NCKAP5	NCK-associated protein 5									4.22726e-05	-10.4365	0.000964094	-8.83285							GO:0007275,GO:0007568,GO:0008150,GO:0008340,GO:0010259,GO:0032501,GO:0032502,GO:0048856
TRINITY_DN1176_c0_g1_i2	TRINITY_DN1176_c0_g1	*	NCKAP5	NCK-associated protein 5									4.22726e-05	-10.4365	0.000964094	-8.83285							GO:0007275,GO:0007568,GO:0008150,GO:0008340,GO:0010259,GO:0032501,GO:0032502,GO:0048856
TRINITY_DN11771_c0_g1_i1	TRINITY_DN11771_c0_g1	*		heme binding. It is involved in the biological process described with oxidation-reduction process															0.0127953	2.42286			GO:0005575,GO:0005622,GO:0005623,GO:0005737,GO:0005783,GO:0012505,GO:0043226,GO:0043227,GO:0043229,GO:0043231,GO:0044424,GO:0044444,GO:0044464
TRINITY_DN1178_c0_g1_i13	TRINITY_DN1178_c0_g1			.													0.0164487	-2.56437					.
TRINITY_DN1179_c0_g1_i3	TRINITY_DN1179_c0_g1	*	CFAP61	Oxidoreductase activity. It is involved in the biological process described with oxidation-reduction process	2.88504e-34	-47.8141			4.09855e-32	46.1605			1.58167e-05	-18.374	1.54842e-05	-19.2072							GO:0003341,GO:0005575,GO:0005622,GO:0005623,GO:0005737,GO:0005856,GO:0005929,GO:0005930,GO:0006928,GO:0006996,GO:0007017,GO:0007018,GO:0008150,GO:0009987,GO:0016043,GO:0030030,GO:0031514,GO:0032838,GO:0042995,GO:0043226,GO:0043228,GO:0043229,GO:0043232,GO:0044422,GO:0044424,GO:0044430,GO:0044441,GO:0044444,GO:0044446,GO:0044463,GO:0044464,GO:0044782,GO:0071840,GO:0097014,GO:0099568,GO:0120025,GO:…
TRINITY_DN1179_c0_g1_i3	TRINITY_DN1179_c0_g1	*	CFAP61	Oxidoreductase activity. It is involved in the biological process described with oxidation-reduction process	2.88504e-34	-47.8141			4.09855e-32	46.1605			1.58167e-05	-18.374	1.54842e-05	-19.2072							GO:0003341,GO:0005575,GO:0005622,GO:0005623,GO:0005737,GO:0005856,GO:0005929,GO:0005930,GO:0006928,GO:0006996,GO:0007017,GO:0007018,GO:0008150,GO:0009987,GO:0016043,GO:0030030,GO:0031514,GO:0032838,GO:0042995,GO:0043226,GO:0043228,GO:0043229,GO:0043232,GO:0044422,GO:0044424,GO:0044430,GO:0044441,GO:0044444,GO:0044446,GO:0044463,GO:0044464,GO:0044782,GO:0071840,GO:0097014,GO:0099568,GO:0120025,GO:…
TRINITY_DN1179_c0_g1_i3	TRINITY_DN1179_c0_g1	*	CFAP61	Oxidoreductase activity. It is involved in the biological process described with oxidation-reduction process	2.88504e-34	-47.8141			4.09855e-32	46.1605			1.58167e-05	-18.374	1.54842e-05	-19.2072							GO:0003341,GO:0005575,GO:0005622,GO:0005623,GO:0005737,GO:0005856,GO:0005929,GO:0005930,GO:0006928,GO:0006996,GO:0007017,GO:0007018,GO:0008150,GO:0009987,GO:0016043,GO:0030030,GO:0031514,GO:0032838,GO:0042995,GO:0043226,GO:0043228,GO:0043229,GO:0043232,GO:0044422,GO:0044424,GO:0044430,GO:0044441,GO:0044444,GO:0044446,GO:0044463,GO:0044464,GO:0044782,GO:0071840,GO:0097014,GO:0099568,GO:0120025,GO:…
TRINITY_DN1179_c0_g1_i3	TRINITY_DN1179_c0_g1	*	CFAP61	Oxidoreductase activity. It is involved in the biological process described with oxidation-reduction process	2.88504e-34	-47.8141			4.09855e-32	46.1605			1.58167e-05	-18.374	1.54842e-05	-19.2072							GO:0003341,GO:0005575,GO:0005622,GO:0005623,GO:0005737,GO:0005856,GO:0005929,GO:0005930,GO:0006928,GO:0006996,GO:0007017,GO:0007018,GO:0008150,GO:0009987,GO:0016043,GO:0030030,GO:0031514,GO:0032838,GO:0042995,GO:0043226,GO:0043228,GO:0043229,GO:0043232,GO:0044422,GO:0044424,GO:0044430,GO:0044441,GO:0044444,GO:0044446,GO:0044463,GO:0044464,GO:0044782,GO:0071840,GO:0097014,GO:0099568,GO:0120025,GO:…
TRINITY_DN118_c0_g1_i8	TRINITY_DN118_c0_g1	*	PPP4R1	protein phosphatase regulator activity																	0.000712695	2.02922	GO:0003674,GO:0005488,GO:0005515,GO:0005575,GO:0005622,GO:0005623,GO:0005737,GO:0006464,GO:0006468,GO:0006470,GO:0006793,GO:0006796,GO:0006807,GO:0007154,GO:0007165,GO:0008150,GO:0008152,GO:0008287,GO:0009987,GO:0010564,GO:0010639,GO:0010921,GO:0010948,GO:0016310,GO:0016311,GO:0019208,GO:0019220,GO:0019222,GO:0019538,GO:0019888,GO:0019904,GO:0023052,GO:0030234,GO:0030289,GO:0031323,GO:0031399,GO:…
TRINITY_DN1182_c0_g1_i1	TRINITY_DN1182_c0_g1	*		flavin adenine dinucleotide binding. It is involved in the biological process described with oxidation-reduction process															3.18537e-06	-4.16878	1.18688e-05	-3.94223	GO:0002165,GO:0003674,GO:0003824,GO:0006629,GO:0007275,GO:0008150,GO:0008152,GO:0008202,GO:0009791,GO:0009987,GO:0010817,GO:0016491,GO:0032501,GO:0032502,GO:0034754,GO:0042180,GO:0042445,GO:0044237,GO:0044238,GO:0044281,GO:0045455,GO:0048856,GO:0055114,GO:0065007,GO:0065008,GO:0071704,GO:1901360
TRINITY_DN1182_c0_g1_i1	TRINITY_DN1182_c0_g1	*	.	flavin adenine dinucleotide binding. It is involved in the biological process described with oxidation-reduction process															3.18537e-06	-4.16878	1.18688e-05	-3.94223	GO:0002165,GO:0003674,GO:0003824,GO:0006629,GO:0007275,GO:0008150,GO:0008152,GO:0008202,GO:0009791,GO:0009987,GO:0010817,GO:0016491,GO:0032501,GO:0032502,GO:0034754,GO:0042180,GO:0042445,GO:0044237,GO:0044238,GO:0044281,GO:0045455,GO:0048856,GO:0055114,GO:0065007,GO:0065008,GO:0071704,GO:1901360
TRINITY_DN11874_c0_g1_i1	TRINITY_DN11874_c0_g1	*	.	Insect cuticle protein															2.61669e-07	-5.64958	1.60997e-05	-4.73076	GO:0003674,GO:0005198,GO:0005214,GO:0005575,GO:0005576,GO:0007275,GO:0008010,GO:0008150,GO:0031012,GO:0032501,GO:0032502,GO:0040003,GO:0042302,GO:0042335,GO:0044421,GO:0048856
TRINITY_DN11874_c0_g1_i1	TRINITY_DN11874_c0_g1	*		Insect cuticle protein															2.61669e-07	-5.64958	1.60997e-05	-4.73076	GO:0003674,GO:0005198,GO:0005214,GO:0005575,GO:0005576,GO:0007275,GO:0008010,GO:0008150,GO:0031012,GO:0032501,GO:0032502,GO:0040003,GO:0042302,GO:0042335,GO:0044421,GO:0048856
TRINITY_DN1189_c0_g1_i4	TRINITY_DN1189_c0_g1	*	SMG6	Est1 D/R binding domain											0.00689568	-3.13346							GO:0000003,GO:0000184,GO:0000723,GO:0000956,GO:0003006,GO:0003674,GO:0003676,GO:0003677,GO:0003723,GO:0003824,GO:0004518,GO:0004519,GO:0004521,GO:0004540,GO:0005488,GO:0005515,GO:0005575,GO:0005622,GO:0005623,GO:0005634,GO:0005697,GO:0005730,GO:0005737,GO:0005829,GO:0006139,GO:0006259,GO:0006278,GO:0006401,GO:0006402,GO:0006403,GO:0006405,GO:0006406,GO:0006611,GO:0006725,GO:0006807,GO:0006810,GO:…
TRINITY_DN1199_c0_g1_i7	TRINITY_DN1199_c0_g1	*	MYO18B	Belongs to the TRAFAC class myosin-kinesin ATPase superfamily. Myosin family	4.50297e-07	22.9959	2.19128e-07	23.3012			1.85805e-07	23.1859	1.72659e-08	23.7268			1.6843e-08	24.3111	3.57334e-07	21.7825			GO:0000166,GO:0002376,GO:0002682,GO:0002684,GO:0002694,GO:0002697,GO:0002699,GO:0002791,GO:0002793,GO:0003674,GO:0003779,GO:0003824,GO:0005488,GO:0005515,GO:0005524,GO:0005575,GO:0005622,GO:0005623,GO:0005634,GO:0005737,GO:0005793,GO:0005794,GO:0005802,GO:0005856,GO:0005903,GO:0006810,GO:0006900,GO:0006928,GO:0006950,GO:0006952,GO:0006955,GO:0006996,GO:0007010,GO:0007030,GO:0007163,GO:0008092,GO:…
TRINITY_DN1199_c0_g1_i7	TRINITY_DN1199_c0_g1	*	MYO18B	Belongs to the TRAFAC class myosin-kinesin ATPase superfamily. Myosin family	4.50297e-07	22.9959	2.19128e-07	23.3012			1.85805e-07	23.1859	1.72659e-08	23.7268			1.6843e-08	24.3111	3.57334e-07	21.7825			GO:0000166,GO:0002376,GO:0002682,GO:0002684,GO:0002694,GO:0002697,GO:0002699,GO:0002791,GO:0002793,GO:0003674,GO:0003779,GO:0003824,GO:0005488,GO:0005515,GO:0005524,GO:0005575,GO:0005622,GO:0005623,GO:0005634,GO:0005737,GO:0005793,GO:0005794,GO:0005802,GO:0005856,GO:0005903,GO:0006810,GO:0006900,GO:0006928,GO:0006950,GO:0006952,GO:0006955,GO:0006996,GO:0007010,GO:0007030,GO:0007163,GO:0008092,GO:…
TRINITY_DN1199_c0_g1_i7	TRINITY_DN1199_c0_g1	*	MYO18B	Belongs to the TRAFAC class myosin-kinesin ATPase superfamily. Myosin family	4.50297e-07	22.9959	2.19128e-07	23.3012			1.85805e-07	23.1859	1.72659e-08	23.7268			1.6843e-08	24.3111	3.57334e-07	21.7825			GO:0000166,GO:0002376,GO:0002682,GO:0002684,GO:0002694,GO:0002697,GO:0002699,GO:0002791,GO:0002793,GO:0003674,GO:0003779,GO:0003824,GO:0005488,GO:0005515,GO:0005524,GO:0005575,GO:0005622,GO:0005623,GO:0005634,GO:0005737,GO:0005793,GO:0005794,GO:0005802,GO:0005856,GO:0005903,GO:0006810,GO:0006900,GO:0006928,GO:0006950,GO:0006952,GO:0006955,GO:0006996,GO:0007010,GO:0007030,GO:0007163,GO:0008092,GO:…
TRINITY_DN1199_c0_g1_i7	TRINITY_DN1199_c0_g1	*	MYO18B	Belongs to the TRAFAC class myosin-kinesin ATPase superfamily. Myosin family	4.50297e-07	22.9959	2.19128e-07	23.3012			1.85805e-07	23.1859	1.72659e-08	23.7268			1.6843e-08	24.3111	3.57334e-07	21.7825			GO:0000166,GO:0002376,GO:0002682,GO:0002684,GO:0002694,GO:0002697,GO:0002699,GO:0002791,GO:0002793,GO:0003674,GO:0003779,GO:0003824,GO:0005488,GO:0005515,GO:0005524,GO:0005575,GO:0005622,GO:0005623,GO:0005634,GO:0005737,GO:0005793,GO:0005794,GO:0005802,GO:0005856,GO:0005903,GO:0006810,GO:0006900,GO:0006928,GO:0006950,GO:0006952,GO:0006955,GO:0006996,GO:0007010,GO:0007030,GO:0007163,GO:0008092,GO:…
TRINITY_DN1199_c0_g1_i7	TRINITY_DN1199_c0_g1	*	MYO18B	Belongs to the TRAFAC class myosin-kinesin ATPase superfamily. Myosin family	4.50297e-07	22.9959	2.19128e-07	23.3012			1.85805e-07	23.1859	1.72659e-08	23.7268			1.6843e-08	24.3111	3.57334e-07	21.7825			GO:0000166,GO:0002376,GO:0002682,GO:0002684,GO:0002694,GO:0002697,GO:0002699,GO:0002791,GO:0002793,GO:0003674,GO:0003779,GO:0003824,GO:0005488,GO:0005515,GO:0005524,GO:0005575,GO:0005622,GO:0005623,GO:0005634,GO:0005737,GO:0005793,GO:0005794,GO:0005802,GO:0005856,GO:0005903,GO:0006810,GO:0006900,GO:0006928,GO:0006950,GO:0006952,GO:0006955,GO:0006996,GO:0007010,GO:0007030,GO:0007163,GO:0008092,GO:…
TRINITY_DN1199_c0_g1_i7	TRINITY_DN1199_c0_g1	*	MYO18B	Belongs to the TRAFAC class myosin-kinesin ATPase superfamily. Myosin family	4.50297e-07	22.9959	2.19128e-07	23.3012			1.85805e-07	23.1859	1.72659e-08	23.7268			1.6843e-08	24.3111	3.57334e-07	21.7825			GO:0000166,GO:0002376,GO:0002682,GO:0002684,GO:0002694,GO:0002697,GO:0002699,GO:0002791,GO:0002793,GO:0003674,GO:0003779,GO:0003824,GO:0005488,GO:0005515,GO:0005524,GO:0005575,GO:0005622,GO:0005623,GO:0005634,GO:0005737,GO:0005793,GO:0005794,GO:0005802,GO:0005856,GO:0005903,GO:0006810,GO:0006900,GO:0006928,GO:0006950,GO:0006952,GO:0006955,GO:0006996,GO:0007010,GO:0007030,GO:0007163,GO:0008092,GO:…
TRINITY_DN12_c0_g6_i1	TRINITY_DN12_c0_g6	*	AASS	Oxidoreductase activity. It is involved in the biological process described with oxidation-reduction process																	6.37349e-13	-2.05901	GO:0003674,GO:0003824,GO:0004753,GO:0005575,GO:0005622,GO:0005623,GO:0005737,GO:0005739,GO:0005759,GO:0006082,GO:0006091,GO:0006520,GO:0006553,GO:0006554,GO:0006807,GO:0008150,GO:0008152,GO:0008652,GO:0009056,GO:0009058,GO:0009063,GO:0009066,GO:0009067,GO:0009068,GO:0009085,GO:0009987,GO:0016043,GO:0016053,GO:0016054,GO:0016491,GO:0016645,GO:0016646,GO:0017144,GO:0019477,GO:0019752,GO:0019878,GO:…
TRINITY_DN1201_c0_g1_i1	TRINITY_DN1201_c0_g1			.															5.23329e-07	-3.90765			.
TRINITY_DN1201_c0_g1_i4	TRINITY_DN1201_c0_g1			.															5.04234e-05	-3.28564			.
TRINITY_DN12020_c0_g1_i2	TRINITY_DN12020_c0_g1	*	CA14	Carbonic anhydrase															8.52538e-13	-4.0587	6.99432e-06	-2.6415	GO:0003674,GO:0003824,GO:0004089,GO:0005575,GO:0005623,GO:0005886,GO:0006810,GO:0006811,GO:0006820,GO:0006885,GO:0008150,GO:0015669,GO:0015670,GO:0015701,GO:0015711,GO:0015893,GO:0016020,GO:0016021,GO:0016829,GO:0016835,GO:0016836,GO:0019755,GO:0031224,GO:0031225,GO:0031226,GO:0042221,GO:0042493,GO:0042592,GO:0044425,GO:0044459,GO:0044464,GO:0046658,GO:0048878,GO:0050801,GO:0050896,GO:0051179,GO:…
TRINITY_DN12020_c0_g1_i2	TRINITY_DN12020_c0_g1	*	CA14	Carbonic anhydrase															8.52538e-13	-4.0587	6.99432e-06	-2.6415	GO:0003674,GO:0003824,GO:0004089,GO:0005575,GO:0005623,GO:0005886,GO:0006810,GO:0006811,GO:0006820,GO:0006885,GO:0008150,GO:0015669,GO:0015670,GO:0015701,GO:0015711,GO:0015893,GO:0016020,GO:0016021,GO:0016829,GO:0016835,GO:0016836,GO:0019755,GO:0031224,GO:0031225,GO:0031226,GO:0042221,GO:0042493,GO:0042592,GO:0044425,GO:0044459,GO:0044464,GO:0046658,GO:0048878,GO:0050801,GO:0050896,GO:0051179,GO:…
TRINITY_DN12066_c0_g1_i1	TRINITY_DN12066_c0_g1	*	CMYA5	Cardiomyopathy associated 5															0.00940623	3.48466			GO:0003674,GO:0005488,GO:0005515,GO:0005575,GO:0005622,GO:0005623,GO:0005737,GO:0008150,GO:0009892,GO:0009966,GO:0009968,GO:0010563,GO:0010605,GO:0010646,GO:0010648,GO:0010921,GO:0010923,GO:0014733,GO:0019220,GO:0019222,GO:0023051,GO:0023057,GO:0030016,GO:0030017,GO:0031323,GO:0031324,GO:0031399,GO:0031400,GO:0031430,GO:0031672,GO:0032268,GO:0032269,GO:0032515,GO:0035303,GO:0035304,GO:0035305,GO:…
TRINITY_DN12068_c0_g1_i7	TRINITY_DN12068_c0_g1	*	RBM17	nucleic acid binding									1.01028e-06	-22.6678	3.76217e-06	-22.706	2.56741e-12	-31.7165	1.02793e-12	-31.9032			GO:0000375,GO:0000377,GO:0000380,GO:0000381,GO:0000398,GO:0001654,GO:0001745,GO:0005575,GO:0005622,GO:0005623,GO:0005634,GO:0005654,GO:0006139,GO:0006259,GO:0006281,GO:0006396,GO:0006397,GO:0006725,GO:0006807,GO:0006950,GO:0006974,GO:0007275,GO:0007423,GO:0008150,GO:0008152,GO:0008380,GO:0009653,GO:0009887,GO:0009987,GO:0010467,GO:0010468,GO:0016070,GO:0016071,GO:0019219,GO:0019222,GO:0031323,GO:…
TRINITY_DN12068_c0_g1_i7	TRINITY_DN12068_c0_g1	*	RBM17	nucleic acid binding									1.01028e-06	-22.6678	3.76217e-06	-22.706	2.56741e-12	-31.7165	1.02793e-12	-31.9032			GO:0000375,GO:0000377,GO:0000380,GO:0000381,GO:0000398,GO:0001654,GO:0001745,GO:0005575,GO:0005622,GO:0005623,GO:0005634,GO:0005654,GO:0006139,GO:0006259,GO:0006281,GO:0006396,GO:0006397,GO:0006725,GO:0006807,GO:0006950,GO:0006974,GO:0007275,GO:0007423,GO:0008150,GO:0008152,GO:0008380,GO:0009653,GO:0009887,GO:0009987,GO:0010467,GO:0010468,GO:0016070,GO:0016071,GO:0019219,GO:0019222,GO:0031323,GO:…
TRINITY_DN12068_c0_g1_i7	TRINITY_DN12068_c0_g1	*	RBM17	nucleic acid binding									1.01028e-06	-22.6678	3.76217e-06	-22.706	2.56741e-12	-31.7165	1.02793e-12	-31.9032			GO:0000375,GO:0000377,GO:0000380,GO:0000381,GO:0000398,GO:0001654,GO:0001745,GO:0005575,GO:0005622,GO:0005623,GO:0005634,GO:0005654,GO:0006139,GO:0006259,GO:0006281,GO:0006396,GO:0006397,GO:0006725,GO:0006807,GO:0006950,GO:0006974,GO:0007275,GO:0007423,GO:0008150,GO:0008152,GO:0008380,GO:0009653,GO:0009887,GO:0009987,GO:0010467,GO:0010468,GO:0016070,GO:0016071,GO:0019219,GO:0019222,GO:0031323,GO:…
TRINITY_DN12068_c0_g1_i7	TRINITY_DN12068_c0_g1	*	RBM17	nucleic acid binding									1.01028e-06	-22.6678	3.76217e-06	-22.706	2.56741e-12	-31.7165	1.02793e-12	-31.9032			GO:0000375,GO:0000377,GO:0000380,GO:0000381,GO:0000398,GO:0001654,GO:0001745,GO:0005575,GO:0005622,GO:0005623,GO:0005634,GO:0005654,GO:0006139,GO:0006259,GO:0006281,GO:0006396,GO:0006397,GO:0006725,GO:0006807,GO:0006950,GO:0006974,GO:0007275,GO:0007423,GO:0008150,GO:0008152,GO:0008380,GO:0009653,GO:0009887,GO:0009987,GO:0010467,GO:0010468,GO:0016070,GO:0016071,GO:0019219,GO:0019222,GO:0031323,GO:…
TRINITY_DN1208_c0_g1_i4	TRINITY_DN1208_c0_g1	*	SHPRH	Zinc ion binding															0.00140258	-5.82533	0.018402	-2.56067	GO:0000209,GO:0003674,GO:0003824,GO:0004842,GO:0005488,GO:0005515,GO:0005575,GO:0005622,GO:0005623,GO:0005634,GO:0005654,GO:0006464,GO:0006807,GO:0006950,GO:0006974,GO:0008150,GO:0008152,GO:0008270,GO:0009987,GO:0016567,GO:0016740,GO:0019538,GO:0019787,GO:0019899,GO:0031625,GO:0031974,GO:0031981,GO:0032446,GO:0033554,GO:0036211,GO:0043167,GO:0043169,GO:0043170,GO:0043226,GO:0043227,GO:0043229,GO:…
TRINITY_DN1208_c0_g1_i4	TRINITY_DN1208_c0_g1	*	SHPRH	Zinc ion binding															0.00140258	-5.82533	0.018402	-2.56067	GO:0000209,GO:0003674,GO:0003824,GO:0004842,GO:0005488,GO:0005515,GO:0005575,GO:0005622,GO:0005623,GO:0005634,GO:0005654,GO:0006464,GO:0006807,GO:0006950,GO:0006974,GO:0008150,GO:0008152,GO:0008270,GO:0009987,GO:0016567,GO:0016740,GO:0019538,GO:0019787,GO:0019899,GO:0031625,GO:0031974,GO:0031981,GO:0032446,GO:0033554,GO:0036211,GO:0043167,GO:0043169,GO:0043170,GO:0043226,GO:0043227,GO:0043229,GO:…
TRINITY_DN1210_c0_g1_i2	TRINITY_DN1210_c0_g1	*	CES5A	Carboxylesterase family													8.67505e-19	-23.3357			1.69148e-16	21.903	GO:0003674,GO:0003824,GO:0004771,GO:0004806,GO:0005575,GO:0005576,GO:0005615,GO:0005622,GO:0005623,GO:0005737,GO:0005783,GO:0005788,GO:0005811,GO:0005829,GO:0006066,GO:0006082,GO:0006139,GO:0006163,GO:0006464,GO:0006486,GO:0006629,GO:0006631,GO:0006637,GO:0006638,GO:0006639,GO:0006690,GO:0006692,GO:0006693,GO:0006694,GO:0006695,GO:0006725,GO:0006732,GO:0006753,GO:0006790,GO:0006793,GO:0006796,GO:…
TRINITY_DN1210_c0_g1_i2	TRINITY_DN1210_c0_g1	*	CES5A	Carboxylesterase family													8.67505e-19	-23.3357			1.69148e-16	21.903	GO:0003674,GO:0003824,GO:0004771,GO:0004806,GO:0005575,GO:0005576,GO:0005615,GO:0005622,GO:0005623,GO:0005737,GO:0005783,GO:0005788,GO:0005811,GO:0005829,GO:0006066,GO:0006082,GO:0006139,GO:0006163,GO:0006464,GO:0006486,GO:0006629,GO:0006631,GO:0006637,GO:0006638,GO:0006639,GO:0006690,GO:0006692,GO:0006693,GO:0006694,GO:0006695,GO:0006725,GO:0006732,GO:0006753,GO:0006790,GO:0006793,GO:0006796,GO:…
TRINITY_DN1210_c0_g1_i3	TRINITY_DN1210_c0_g1	*	CEL	Belongs to the type-B carboxylesterase lipase family															2.26811e-05	-4.77525	0.00241489	-3.16758	GO:0001523,GO:0003008,GO:0003674,GO:0003824,GO:0004620,GO:0004622,GO:0004771,GO:0004806,GO:0005488,GO:0005539,GO:0005575,GO:0005576,GO:0005615,GO:0005622,GO:0005623,GO:0005737,GO:0005783,GO:0005791,GO:0005794,GO:0005829,GO:0006066,GO:0006082,GO:0006464,GO:0006629,GO:0006631,GO:0006643,GO:0006665,GO:0006672,GO:0006706,GO:0006707,GO:0006720,GO:0006721,GO:0006807,GO:0006810,GO:0006869,GO:0007586,GO:…
TRINITY_DN1210_c0_g1_i3	TRINITY_DN1210_c0_g1	*	CEL	Belongs to the type-B carboxylesterase lipase family															2.26811e-05	-4.77525	0.00241489	-3.16758	GO:0001523,GO:0003008,GO:0003674,GO:0003824,GO:0004620,GO:0004622,GO:0004771,GO:0004806,GO:0005488,GO:0005539,GO:0005575,GO:0005576,GO:0005615,GO:0005622,GO:0005623,GO:0005737,GO:0005783,GO:0005791,GO:0005794,GO:0005829,GO:0006066,GO:0006082,GO:0006464,GO:0006629,GO:0006631,GO:0006643,GO:0006665,GO:0006672,GO:0006706,GO:0006707,GO:0006720,GO:0006721,GO:0006807,GO:0006810,GO:0006869,GO:0007586,GO:…
TRINITY_DN1210_c0_g1_i4	TRINITY_DN1210_c0_g1	*	CES5A	alpha/beta hydrolase fold															4.75672e-11	-3.21603	1.07975e-10	-3.16924	GO:0003674,GO:0003824,GO:0004771,GO:0004806,GO:0005575,GO:0005576,GO:0005615,GO:0005622,GO:0005623,GO:0005737,GO:0005783,GO:0005788,GO:0005811,GO:0005829,GO:0006066,GO:0006082,GO:0006139,GO:0006163,GO:0006464,GO:0006486,GO:0006629,GO:0006631,GO:0006637,GO:0006638,GO:0006639,GO:0006690,GO:0006692,GO:0006693,GO:0006694,GO:0006695,GO:0006725,GO:0006732,GO:0006753,GO:0006790,GO:0006793,GO:0006796,GO:…
TRINITY_DN1210_c0_g1_i4	TRINITY_DN1210_c0_g1	*	CES5A	alpha/beta hydrolase fold															4.75672e-11	-3.21603	1.07975e-10	-3.16924	GO:0003674,GO:0003824,GO:0004771,GO:0004806,GO:0005575,GO:0005576,GO:0005615,GO:0005622,GO:0005623,GO:0005737,GO:0005783,GO:0005788,GO:0005811,GO:0005829,GO:0006066,GO:0006082,GO:0006139,GO:0006163,GO:0006464,GO:0006486,GO:0006629,GO:0006631,GO:0006637,GO:0006638,GO:0006639,GO:0006690,GO:0006692,GO:0006693,GO:0006694,GO:0006695,GO:0006725,GO:0006732,GO:0006753,GO:0006790,GO:0006793,GO:0006796,GO:…
TRINITY_DN12116_c0_g1_i1	TRINITY_DN12116_c0_g1			serine-type endopeptidase activity															0.0139734	4.34768			.
TRINITY_DN12117_c0_g2_i3	TRINITY_DN12117_c0_g2			It is involved in the biological process described with																	0.0204451	-2.3074	.
TRINITY_DN1212_c0_g1_i1	TRINITY_DN1212_c0_g1		TMC5	TMC domain													0.000710613	-5.66794					.
TRINITY_DN12137_c0_g1_i1	TRINITY_DN12137_c0_g1	*	GGH	Gamma-glutamyl hydrolase															9.41339e-12	-2.72171			GO:0000323,GO:0001775,GO:0002252,GO:0002263,GO:0002274,GO:0002275,GO:0002283,GO:0002366,GO:0002376,GO:0002443,GO:0002444,GO:0002446,GO:0003674,GO:0003824,GO:0005575,GO:0005576,GO:0005615,GO:0005622,GO:0005623,GO:0005737,GO:0005764,GO:0005766,GO:0005773,GO:0005775,GO:0005829,GO:0006082,GO:0006508,GO:0006575,GO:0006725,GO:0006732,GO:0006760,GO:0006807,GO:0006810,GO:0006887,GO:0006955,GO:0008150,GO:…
TRINITY_DN12138_c1_g1_i1	TRINITY_DN12138_c1_g1			serine-type endopeptidase activity. It is involved in the biological process described with proteolysis															0.00465329	2.03839			.
TRINITY_DN1215_c0_g1_i20	TRINITY_DN1215_c0_g1	*	VCL	actin filament binding. It is involved in the biological process described with cell-matrix adhesion									0.0123931	-10.0695	0.00407403	-17.1294			1.75353e-16	-45.8918	2.58323e-15	-44.7377	GO:0000902,GO:0000904,GO:0001725,GO:0001775,GO:0002009,GO:0002102,GO:0002162,GO:0002252,GO:0002263,GO:0002274,GO:0002275,GO:0002283,GO:0002366,GO:0002376,GO:0002443,GO:0002444,GO:0002446,GO:0002576,GO:0003008,GO:0003012,GO:0003674,GO:0003779,GO:0005198,GO:0005200,GO:0005488,GO:0005515,GO:0005575,GO:0005576,GO:0005622,GO:0005623,GO:0005737,GO:0005739,GO:0005740,GO:0005743,GO:0005829,GO:0005856,GO:…
TRINITY_DN1215_c0_g1_i20	TRINITY_DN1215_c0_g1	*	VCL	actin filament binding. It is involved in the biological process described with cell-matrix adhesion									0.0123931	-10.0695	0.00407403	-17.1294			1.75353e-16	-45.8918	2.58323e-15	-44.7377	GO:0000902,GO:0000904,GO:0001725,GO:0001775,GO:0002009,GO:0002102,GO:0002162,GO:0002252,GO:0002263,GO:0002274,GO:0002275,GO:0002283,GO:0002366,GO:0002376,GO:0002443,GO:0002444,GO:0002446,GO:0002576,GO:0003008,GO:0003012,GO:0003674,GO:0003779,GO:0005198,GO:0005200,GO:0005488,GO:0005515,GO:0005575,GO:0005576,GO:0005622,GO:0005623,GO:0005737,GO:0005739,GO:0005740,GO:0005743,GO:0005829,GO:0005856,GO:…
TRINITY_DN1215_c0_g1_i20	TRINITY_DN1215_c0_g1	*	VCL	actin filament binding. It is involved in the biological process described with cell-matrix adhesion									0.0123931	-10.0695	0.00407403	-17.1294			1.75353e-16	-45.8918	2.58323e-15	-44.7377	GO:0000902,GO:0000904,GO:0001725,GO:0001775,GO:0002009,GO:0002102,GO:0002162,GO:0002252,GO:0002263,GO:0002274,GO:0002275,GO:0002283,GO:0002366,GO:0002376,GO:0002443,GO:0002444,GO:0002446,GO:0002576,GO:0003008,GO:0003012,GO:0003674,GO:0003779,GO:0005198,GO:0005200,GO:0005488,GO:0005515,GO:0005575,GO:0005576,GO:0005622,GO:0005623,GO:0005737,GO:0005739,GO:0005740,GO:0005743,GO:0005829,GO:0005856,GO:…
TRINITY_DN1215_c0_g1_i20	TRINITY_DN1215_c0_g1	*	VCL	actin filament binding. It is involved in the biological process described with cell-matrix adhesion									0.0123931	-10.0695	0.00407403	-17.1294			1.75353e-16	-45.8918	2.58323e-15	-44.7377	GO:0000902,GO:0000904,GO:0001725,GO:0001775,GO:0002009,GO:0002102,GO:0002162,GO:0002252,GO:0002263,GO:0002274,GO:0002275,GO:0002283,GO:0002366,GO:0002376,GO:0002443,GO:0002444,GO:0002446,GO:0002576,GO:0003008,GO:0003012,GO:0003674,GO:0003779,GO:0005198,GO:0005200,GO:0005488,GO:0005515,GO:0005575,GO:0005576,GO:0005622,GO:0005623,GO:0005737,GO:0005739,GO:0005740,GO:0005743,GO:0005829,GO:0005856,GO:…
TRINITY_DN1217_c0_g1_i14	TRINITY_DN1217_c0_g1	*	ARHGEF4	Rho guanyl-nucleotide exchange factor activity. It is involved in the biological process described with regulation of Rho protein sigl transduction									0.000450145	2.33253					0.000523939	2.34155			GO:0001726,GO:0003674,GO:0005085,GO:0005088,GO:0005089,GO:0005488,GO:0005515,GO:0005575,GO:0005622,GO:0005623,GO:0005634,GO:0005654,GO:0005737,GO:0005829,GO:0005886,GO:0006928,GO:0007154,GO:0007165,GO:0007186,GO:0008150,GO:0009966,GO:0009987,GO:0010646,GO:0010941,GO:0010942,GO:0016020,GO:0016043,GO:0016477,GO:0017016,GO:0017048,GO:0019899,GO:0019904,GO:0022607,GO:0023051,GO:0023052,GO:0030027,GO:…
TRINITY_DN1217_c0_g1_i14	TRINITY_DN1217_c0_g1	*	ARHGEF4	Rho guanyl-nucleotide exchange factor activity. It is involved in the biological process described with regulation of Rho protein sigl transduction									0.000450145	2.33253					0.000523939	2.34155			GO:0001726,GO:0003674,GO:0005085,GO:0005088,GO:0005089,GO:0005488,GO:0005515,GO:0005575,GO:0005622,GO:0005623,GO:0005634,GO:0005654,GO:0005737,GO:0005829,GO:0005886,GO:0006928,GO:0007154,GO:0007165,GO:0007186,GO:0008150,GO:0009966,GO:0009987,GO:0010646,GO:0010941,GO:0010942,GO:0016020,GO:0016043,GO:0016477,GO:0017016,GO:0017048,GO:0019899,GO:0019904,GO:0022607,GO:0023051,GO:0023052,GO:0030027,GO:…
TRINITY_DN1217_c0_g1_i15	TRINITY_DN1217_c0_g1	*	ARHGEF4	Rho guanyl-nucleotide exchange factor activity. It is involved in the biological process described with regulation of Rho protein sigl transduction									0.00390061	3.426					0.00771537	2.69681			GO:0001726,GO:0003674,GO:0005085,GO:0005088,GO:0005089,GO:0005488,GO:0005515,GO:0005575,GO:0005622,GO:0005623,GO:0005634,GO:0005654,GO:0005737,GO:0005829,GO:0005886,GO:0006928,GO:0007154,GO:0007165,GO:0007186,GO:0008150,GO:0009966,GO:0009987,GO:0010646,GO:0010941,GO:0010942,GO:0016020,GO:0016043,GO:0016477,GO:0017016,GO:0017048,GO:0019899,GO:0019904,GO:0022607,GO:0023051,GO:0023052,GO:0030027,GO:…
TRINITY_DN1217_c0_g1_i15	TRINITY_DN1217_c0_g1	*	ARHGEF4	Rho guanyl-nucleotide exchange factor activity. It is involved in the biological process described with regulation of Rho protein sigl transduction									0.00390061	3.426					0.00771537	2.69681			GO:0001726,GO:0003674,GO:0005085,GO:0005088,GO:0005089,GO:0005488,GO:0005515,GO:0005575,GO:0005622,GO:0005623,GO:0005634,GO:0005654,GO:0005737,GO:0005829,GO:0005886,GO:0006928,GO:0007154,GO:0007165,GO:0007186,GO:0008150,GO:0009966,GO:0009987,GO:0010646,GO:0010941,GO:0010942,GO:0016020,GO:0016043,GO:0016477,GO:0017016,GO:0017048,GO:0019899,GO:0019904,GO:0022607,GO:0023051,GO:0023052,GO:0030027,GO:…
TRINITY_DN1217_c0_g1_i8	TRINITY_DN1217_c0_g1	*	ARHGEF4	Rho guanyl-nucleotide exchange factor activity. It is involved in the biological process described with regulation of Rho protein sigl transduction															0.0140435	-2.52657	0.0100162	-2.88651	GO:0001726,GO:0003674,GO:0005085,GO:0005088,GO:0005089,GO:0005488,GO:0005515,GO:0005575,GO:0005622,GO:0005623,GO:0005634,GO:0005654,GO:0005737,GO:0005829,GO:0005886,GO:0006928,GO:0007154,GO:0007165,GO:0007186,GO:0008150,GO:0009966,GO:0009987,GO:0010646,GO:0010941,GO:0010942,GO:0016020,GO:0016043,GO:0016477,GO:0017016,GO:0017048,GO:0019899,GO:0019904,GO:0022607,GO:0023051,GO:0023052,GO:0030027,GO:…
TRINITY_DN1217_c0_g1_i8	TRINITY_DN1217_c0_g1	*	ARHGEF4	Rho guanyl-nucleotide exchange factor activity. It is involved in the biological process described with regulation of Rho protein sigl transduction															0.0140435	-2.52657	0.0100162	-2.88651	GO:0001726,GO:0003674,GO:0005085,GO:0005088,GO:0005089,GO:0005488,GO:0005515,GO:0005575,GO:0005622,GO:0005623,GO:0005634,GO:0005654,GO:0005737,GO:0005829,GO:0005886,GO:0006928,GO:0007154,GO:0007165,GO:0007186,GO:0008150,GO:0009966,GO:0009987,GO:0010646,GO:0010941,GO:0010942,GO:0016020,GO:0016043,GO:0016477,GO:0017016,GO:0017048,GO:0019899,GO:0019904,GO:0022607,GO:0023051,GO:0023052,GO:0030027,GO:…
TRINITY_DN1218_c0_g2_i5	TRINITY_DN1218_c0_g2	*	ZFR	Zinc ion binding			0.000341418	-22.9379	0.00115554	-21.8927	0.000340773	-22.4895			0.00144158	19.5381			7.49786e-05	-22.4901	0.000258018	-21.8269	GO:0000375,GO:0000377,GO:0000398,GO:0005575,GO:0005622,GO:0005623,GO:0005634,GO:0005694,GO:0005737,GO:0006139,GO:0006396,GO:0006397,GO:0006725,GO:0006807,GO:0008150,GO:0008152,GO:0008380,GO:0009987,GO:0010467,GO:0016070,GO:0016071,GO:0034641,GO:0043170,GO:0043226,GO:0043227,GO:0043228,GO:0043229,GO:0043231,GO:0043232,GO:0044237,GO:0044238,GO:0044424,GO:0044464,GO:0046483,GO:0071704,GO:0090304,GO:…
TRINITY_DN1218_c0_g2_i5	TRINITY_DN1218_c0_g2	*	ZFR	Zinc ion binding			0.000341418	-22.9379	0.00115554	-21.8927	0.000340773	-22.4895			0.00144158	19.5381			7.49786e-05	-22.4901	0.000258018	-21.8269	GO:0000375,GO:0000377,GO:0000398,GO:0005575,GO:0005622,GO:0005623,GO:0005634,GO:0005694,GO:0005737,GO:0006139,GO:0006396,GO:0006397,GO:0006725,GO:0006807,GO:0008150,GO:0008152,GO:0008380,GO:0009987,GO:0010467,GO:0016070,GO:0016071,GO:0034641,GO:0043170,GO:0043226,GO:0043227,GO:0043228,GO:0043229,GO:0043231,GO:0043232,GO:0044237,GO:0044238,GO:0044424,GO:0044464,GO:0046483,GO:0071704,GO:0090304,GO:…
TRINITY_DN1218_c0_g2_i5	TRINITY_DN1218_c0_g2	*	ZFR	Zinc ion binding			0.000341418	-22.9379	0.00115554	-21.8927	0.000340773	-22.4895			0.00144158	19.5381			7.49786e-05	-22.4901	0.000258018	-21.8269	GO:0000375,GO:0000377,GO:0000398,GO:0005575,GO:0005622,GO:0005623,GO:0005634,GO:0005694,GO:0005737,GO:0006139,GO:0006396,GO:0006397,GO:0006725,GO:0006807,GO:0008150,GO:0008152,GO:0008380,GO:0009987,GO:0010467,GO:0016070,GO:0016071,GO:0034641,GO:0043170,GO:0043226,GO:0043227,GO:0043228,GO:0043229,GO:0043231,GO:0043232,GO:0044237,GO:0044238,GO:0044424,GO:0044464,GO:0046483,GO:0071704,GO:0090304,GO:…
TRINITY_DN1218_c0_g2_i5	TRINITY_DN1218_c0_g2	*	ZFR	Zinc ion binding			0.000341418	-22.9379	0.00115554	-21.8927	0.000340773	-22.4895			0.00144158	19.5381			7.49786e-05	-22.4901	0.000258018	-21.8269	GO:0000375,GO:0000377,GO:0000398,GO:0005575,GO:0005622,GO:0005623,GO:0005634,GO:0005694,GO:0005737,GO:0006139,GO:0006396,GO:0006397,GO:0006725,GO:0006807,GO:0008150,GO:0008152,GO:0008380,GO:0009987,GO:0010467,GO:0016070,GO:0016071,GO:0034641,GO:0043170,GO:0043226,GO:0043227,GO:0043228,GO:0043229,GO:0043231,GO:0043232,GO:0044237,GO:0044238,GO:0044424,GO:0044464,GO:0046483,GO:0071704,GO:0090304,GO:…
TRINITY_DN1218_c0_g2_i5	TRINITY_DN1218_c0_g2	*	ZFR	Zinc ion binding			0.000341418	-22.9379	0.00115554	-21.8927	0.000340773	-22.4895			0.00144158	19.5381			7.49786e-05	-22.4901	0.000258018	-21.8269	GO:0000375,GO:0000377,GO:0000398,GO:0005575,GO:0005622,GO:0005623,GO:0005634,GO:0005694,GO:0005737,GO:0006139,GO:0006396,GO:0006397,GO:0006725,GO:0006807,GO:0008150,GO:0008152,GO:0008380,GO:0009987,GO:0010467,GO:0016070,GO:0016071,GO:0034641,GO:0043170,GO:0043226,GO:0043227,GO:0043228,GO:0043229,GO:0043231,GO:0043232,GO:0044237,GO:0044238,GO:0044424,GO:0044464,GO:0046483,GO:0071704,GO:0090304,GO:…
TRINITY_DN1218_c0_g2_i5	TRINITY_DN1218_c0_g2	*	ZFR	Zinc ion binding			0.000341418	-22.9379	0.00115554	-21.8927	0.000340773	-22.4895			0.00144158	19.5381			7.49786e-05	-22.4901	0.000258018	-21.8269	GO:0000375,GO:0000377,GO:0000398,GO:0005575,GO:0005622,GO:0005623,GO:0005634,GO:0005694,GO:0005737,GO:0006139,GO:0006396,GO:0006397,GO:0006725,GO:0006807,GO:0008150,GO:0008152,GO:0008380,GO:0009987,GO:0010467,GO:0016070,GO:0016071,GO:0034641,GO:0043170,GO:0043226,GO:0043227,GO:0043228,GO:0043229,GO:0043231,GO:0043232,GO:0044237,GO:0044238,GO:0044424,GO:0044464,GO:0046483,GO:0071704,GO:0090304,GO:…
TRINITY_DN12187_c0_g1_i1	TRINITY_DN12187_c0_g1	*	FGA	Fibrinogen alpha									0.000289147	-6.1943			0.00134032	-5.03228	0.000371134	-4.74349			GO:0001775,GO:0001889,GO:0001932,GO:0001934,GO:0002218,GO:0002221,GO:0002224,GO:0002253,GO:0002376,GO:0002526,GO:0002576,GO:0002682,GO:0002684,GO:0002757,GO:0002758,GO:0002764,GO:0002791,GO:0002793,GO:0003008,GO:0003013,GO:0003018,GO:0003674,GO:0005198,GO:0005488,GO:0005515,GO:0005575,GO:0005576,GO:0005577,GO:0005615,GO:0005622,GO:0005623,GO:0005737,GO:0005783,GO:0005788,GO:0005791,GO:0005886,GO:…
TRINITY_DN12187_c0_g1_i1	TRINITY_DN12187_c0_g1	*	FGA	Fibrinogen alpha									0.000289147	-6.1943			0.00134032	-5.03228	0.000371134	-4.74349			GO:0001775,GO:0001889,GO:0001932,GO:0001934,GO:0002218,GO:0002221,GO:0002224,GO:0002253,GO:0002376,GO:0002526,GO:0002576,GO:0002682,GO:0002684,GO:0002757,GO:0002758,GO:0002764,GO:0002791,GO:0002793,GO:0003008,GO:0003013,GO:0003018,GO:0003674,GO:0005198,GO:0005488,GO:0005515,GO:0005575,GO:0005576,GO:0005577,GO:0005615,GO:0005622,GO:0005623,GO:0005737,GO:0005783,GO:0005788,GO:0005791,GO:0005886,GO:…
TRINITY_DN12187_c0_g1_i1	TRINITY_DN12187_c0_g1	*	FGA	Fibrinogen alpha									0.000289147	-6.1943			0.00134032	-5.03228	0.000371134	-4.74349			GO:0001775,GO:0001889,GO:0001932,GO:0001934,GO:0002218,GO:0002221,GO:0002224,GO:0002253,GO:0002376,GO:0002526,GO:0002576,GO:0002682,GO:0002684,GO:0002757,GO:0002758,GO:0002764,GO:0002791,GO:0002793,GO:0003008,GO:0003013,GO:0003018,GO:0003674,GO:0005198,GO:0005488,GO:0005515,GO:0005575,GO:0005576,GO:0005577,GO:0005615,GO:0005622,GO:0005623,GO:0005737,GO:0005783,GO:0005788,GO:0005791,GO:0005886,GO:…
TRINITY_DN12187_c0_g1_i2	TRINITY_DN12187_c0_g1	*	FGA	Fibrinogen alpha									1.03931e-11	-8.06337	2.47477e-09	-7.3428	2.47406e-10	-7.34995	4.99627e-11	-7.28229			GO:0001775,GO:0001889,GO:0001932,GO:0001934,GO:0002218,GO:0002221,GO:0002224,GO:0002253,GO:0002376,GO:0002526,GO:0002576,GO:0002682,GO:0002684,GO:0002757,GO:0002758,GO:0002764,GO:0002791,GO:0002793,GO:0003008,GO:0003013,GO:0003018,GO:0003674,GO:0005198,GO:0005488,GO:0005515,GO:0005575,GO:0005576,GO:0005577,GO:0005615,GO:0005622,GO:0005623,GO:0005737,GO:0005783,GO:0005788,GO:0005791,GO:0005886,GO:…
TRINITY_DN12187_c0_g1_i2	TRINITY_DN12187_c0_g1	*	FGA	Fibrinogen alpha									1.03931e-11	-8.06337	2.47477e-09	-7.3428	2.47406e-10	-7.34995	4.99627e-11	-7.28229			GO:0001775,GO:0001889,GO:0001932,GO:0001934,GO:0002218,GO:0002221,GO:0002224,GO:0002253,GO:0002376,GO:0002526,GO:0002576,GO:0002682,GO:0002684,GO:0002757,GO:0002758,GO:0002764,GO:0002791,GO:0002793,GO:0003008,GO:0003013,GO:0003018,GO:0003674,GO:0005198,GO:0005488,GO:0005515,GO:0005575,GO:0005576,GO:0005577,GO:0005615,GO:0005622,GO:0005623,GO:0005737,GO:0005783,GO:0005788,GO:0005791,GO:0005886,GO:…
TRINITY_DN12187_c0_g1_i2	TRINITY_DN12187_c0_g1	*	FGA	Fibrinogen alpha									1.03931e-11	-8.06337	2.47477e-09	-7.3428	2.47406e-10	-7.34995	4.99627e-11	-7.28229			GO:0001775,GO:0001889,GO:0001932,GO:0001934,GO:0002218,GO:0002221,GO:0002224,GO:0002253,GO:0002376,GO:0002526,GO:0002576,GO:0002682,GO:0002684,GO:0002757,GO:0002758,GO:0002764,GO:0002791,GO:0002793,GO:0003008,GO:0003013,GO:0003018,GO:0003674,GO:0005198,GO:0005488,GO:0005515,GO:0005575,GO:0005576,GO:0005577,GO:0005615,GO:0005622,GO:0005623,GO:0005737,GO:0005783,GO:0005788,GO:0005791,GO:0005886,GO:…
TRINITY_DN12187_c0_g1_i2	TRINITY_DN12187_c0_g1	*	FGA	Fibrinogen alpha									1.03931e-11	-8.06337	2.47477e-09	-7.3428	2.47406e-10	-7.34995	4.99627e-11	-7.28229			GO:0001775,GO:0001889,GO:0001932,GO:0001934,GO:0002218,GO:0002221,GO:0002224,GO:0002253,GO:0002376,GO:0002526,GO:0002576,GO:0002682,GO:0002684,GO:0002757,GO:0002758,GO:0002764,GO:0002791,GO:0002793,GO:0003008,GO:0003013,GO:0003018,GO:0003674,GO:0005198,GO:0005488,GO:0005515,GO:0005575,GO:0005576,GO:0005577,GO:0005615,GO:0005622,GO:0005623,GO:0005737,GO:0005783,GO:0005788,GO:0005791,GO:0005886,GO:…
TRINITY_DN1220_c0_g1_i2	TRINITY_DN1220_c0_g1	*	BZRAP1	Src homology 3 domains															5.24931e-05	-2.43959			GO:0003674,GO:0005102,GO:0005488,GO:0005515,GO:0005575,GO:0005622,GO:0005623,GO:0005737,GO:0005739,GO:0005829,GO:0005856,GO:0005938,GO:0006629,GO:0006694,GO:0006700,GO:0006996,GO:0007010,GO:0007154,GO:0007267,GO:0007268,GO:0007274,GO:0008150,GO:0008152,GO:0008202,GO:0008207,GO:0008610,GO:0009058,GO:0009892,GO:0009987,GO:0010563,GO:0010817,GO:0010921,GO:0010923,GO:0016043,GO:0019220,GO:0019222,GO:…
TRINITY_DN1221_c0_g5_i1	TRINITY_DN1221_c0_g5		.	Aldo/keto reductase family															3.44181e-18	-3.73581	1.80665e-11	-2.93905	.
TRINITY_DN1221_c0_g5_i1	TRINITY_DN1221_c0_g5			Aldo/keto reductase family															3.44181e-18	-3.73581	1.80665e-11	-2.93905	.
TRINITY_DN12211_c0_g1_i1	TRINITY_DN12211_c0_g1	*	Gr63a	gustatory receptor which mediates acceptance or avoidance behavior, depending on its substrates															1.30723e-08	-7.49467	2.77449e-05	-5.42918	GO:0000003,GO:0001582,GO:0003008,GO:0003031,GO:0003674,GO:0004888,GO:0004984,GO:0005575,GO:0005623,GO:0007154,GO:0007165,GO:0007275,GO:0007568,GO:0007600,GO:0007606,GO:0007608,GO:0007610,GO:0007617,GO:0007618,GO:0007619,GO:0007635,GO:0008049,GO:0008150,GO:0008340,GO:0008527,GO:0009593,GO:0009987,GO:0010033,GO:0010037,GO:0010259,GO:0016020,GO:0016021,GO:0019098,GO:0019953,GO:0022414,GO:0023052,GO:…
TRINITY_DN12211_c0_g1_i1	TRINITY_DN12211_c0_g1	*	Gr63a	gustatory receptor which mediates acceptance or avoidance behavior, depending on its substrates															1.30723e-08	-7.49467	2.77449e-05	-5.42918	GO:0000003,GO:0001582,GO:0003008,GO:0003031,GO:0003674,GO:0004888,GO:0004984,GO:0005575,GO:0005623,GO:0007154,GO:0007165,GO:0007275,GO:0007568,GO:0007600,GO:0007606,GO:0007608,GO:0007610,GO:0007617,GO:0007618,GO:0007619,GO:0007635,GO:0008049,GO:0008150,GO:0008340,GO:0008527,GO:0009593,GO:0009987,GO:0010033,GO:0010037,GO:0010259,GO:0016020,GO:0016021,GO:0019098,GO:0019953,GO:0022414,GO:0023052,GO:…
TRINITY_DN1224_c2_g1_i12	TRINITY_DN1224_c2_g1	*	ACN9	Complex1_LYR-like													0.000301848	-6.1763	8.05496e-05	-5.73965			GO:0005575,GO:0005622,GO:0005623,GO:0005737,GO:0005739,GO:0005740,GO:0005758,GO:0006082,GO:0006105,GO:0006109,GO:0006111,GO:0006950,GO:0006979,GO:0006996,GO:0007005,GO:0008150,GO:0008152,GO:0009628,GO:0009889,GO:0009987,GO:0010675,GO:0010906,GO:0016043,GO:0017144,GO:0019222,GO:0019752,GO:0022607,GO:0031323,GO:0031967,GO:0031970,GO:0031974,GO:0031975,GO:0032501,GO:0033108,GO:0034552,GO:0034553,GO:…
TRINITY_DN1224_c2_g1_i12	TRINITY_DN1224_c2_g1	*	ACN9	Complex1_LYR-like													0.000301848	-6.1763	8.05496e-05	-5.73965			GO:0005575,GO:0005622,GO:0005623,GO:0005737,GO:0005739,GO:0005740,GO:0005758,GO:0006082,GO:0006105,GO:0006109,GO:0006111,GO:0006950,GO:0006979,GO:0006996,GO:0007005,GO:0008150,GO:0008152,GO:0009628,GO:0009889,GO:0009987,GO:0010675,GO:0010906,GO:0016043,GO:0017144,GO:0019222,GO:0019752,GO:0022607,GO:0031323,GO:0031967,GO:0031970,GO:0031974,GO:0031975,GO:0032501,GO:0033108,GO:0034552,GO:0034553,GO:…
TRINITY_DN1224_c2_g1_i14	TRINITY_DN1224_c2_g1	*	ACN9	Complex1_LYR-like									5.62643e-11	-19.4845	1.18151e-09	-18.7753							GO:0005575,GO:0005622,GO:0005623,GO:0005737,GO:0005739,GO:0005740,GO:0005758,GO:0006082,GO:0006105,GO:0006109,GO:0006111,GO:0006950,GO:0006979,GO:0006996,GO:0007005,GO:0008150,GO:0008152,GO:0009628,GO:0009889,GO:0009987,GO:0010675,GO:0010906,GO:0016043,GO:0017144,GO:0019222,GO:0019752,GO:0022607,GO:0031323,GO:0031967,GO:0031970,GO:0031974,GO:0031975,GO:0032501,GO:0033108,GO:0034552,GO:0034553,GO:…
TRINITY_DN1224_c2_g1_i14	TRINITY_DN1224_c2_g1	*	ACN9	Complex1_LYR-like									5.62643e-11	-19.4845	1.18151e-09	-18.7753							GO:0005575,GO:0005622,GO:0005623,GO:0005737,GO:0005739,GO:0005740,GO:0005758,GO:0006082,GO:0006105,GO:0006109,GO:0006111,GO:0006950,GO:0006979,GO:0006996,GO:0007005,GO:0008150,GO:0008152,GO:0009628,GO:0009889,GO:0009987,GO:0010675,GO:0010906,GO:0016043,GO:0017144,GO:0019222,GO:0019752,GO:0022607,GO:0031323,GO:0031967,GO:0031970,GO:0031974,GO:0031975,GO:0032501,GO:0033108,GO:0034552,GO:0034553,GO:…
TRINITY_DN1224_c2_g1_i24	TRINITY_DN1224_c2_g1	*	EIF3C	component of the eukaryotic translation initiation factor 3 (eIF-3) complex, which is involved in protein synthesis of a specialized repertoire of mRs and, together with other initiation factors, stimulates binding of mR and methionyl-tRi to the 40S ribosome. The eIF-3 complex specifically targets and initiates translation of a subset of mRs involved in cell proliferation															4.99005e-18	-24.933	1.21365e-15	-23.3965	GO:0003674,GO:0003676,GO:0003723,GO:0003743,GO:0005488,GO:0005515,GO:0005575,GO:0005622,GO:0005623,GO:0005737,GO:0005829,GO:0005852,GO:0006412,GO:0006413,GO:0006417,GO:0006518,GO:0006807,GO:0008135,GO:0008150,GO:0008152,GO:0009058,GO:0009059,GO:0009889,GO:0009891,GO:0009893,GO:0009987,GO:0010467,GO:0010468,GO:0010556,GO:0010557,GO:0010604,GO:0010608,GO:0010628,GO:0019222,GO:0019538,GO:0031323,GO:…
TRINITY_DN1224_c2_g1_i24	TRINITY_DN1224_c2_g1	*	EIF3C	component of the eukaryotic translation initiation factor 3 (eIF-3) complex, which is involved in protein synthesis of a specialized repertoire of mRs and, together with other initiation factors, stimulates binding of mR and methionyl-tRi to the 40S ribosome. The eIF-3 complex specifically targets and initiates translation of a subset of mRs involved in cell proliferation															4.99005e-18	-24.933	1.21365e-15	-23.3965	GO:0003674,GO:0003676,GO:0003723,GO:0003743,GO:0005488,GO:0005515,GO:0005575,GO:0005622,GO:0005623,GO:0005737,GO:0005829,GO:0005852,GO:0006412,GO:0006413,GO:0006417,GO:0006518,GO:0006807,GO:0008135,GO:0008150,GO:0008152,GO:0009058,GO:0009059,GO:0009889,GO:0009891,GO:0009893,GO:0009987,GO:0010467,GO:0010468,GO:0010556,GO:0010557,GO:0010604,GO:0010608,GO:0010628,GO:0019222,GO:0019538,GO:0031323,GO:…
TRINITY_DN1224_c2_g1_i25	TRINITY_DN1224_c2_g1	*	ACN9	Complex1_LYR-like													0.000579575	-6.71389					GO:0005575,GO:0005622,GO:0005623,GO:0005737,GO:0005739,GO:0005740,GO:0005758,GO:0006082,GO:0006105,GO:0006109,GO:0006111,GO:0006950,GO:0006979,GO:0006996,GO:0007005,GO:0008150,GO:0008152,GO:0009628,GO:0009889,GO:0009987,GO:0010675,GO:0010906,GO:0016043,GO:0017144,GO:0019222,GO:0019752,GO:0022607,GO:0031323,GO:0031967,GO:0031970,GO:0031974,GO:0031975,GO:0032501,GO:0033108,GO:0034552,GO:0034553,GO:…
TRINITY_DN1224_c2_g1_i27	TRINITY_DN1224_c2_g1	*	EIF3C	component of the eukaryotic translation initiation factor 3 (eIF-3) complex, which is involved in protein synthesis of a specialized repertoire of mRs and, together with other initiation factors, stimulates binding of mR and methionyl-tRi to the 40S ribosome. The eIF-3 complex specifically targets and initiates translation of a subset of mRs involved in cell proliferation													6.49476e-14	-23.7095	3.16074e-14	-23.7546			GO:0003674,GO:0003676,GO:0003723,GO:0003743,GO:0005488,GO:0005515,GO:0005575,GO:0005622,GO:0005623,GO:0005737,GO:0005829,GO:0005852,GO:0006412,GO:0006413,GO:0006417,GO:0006518,GO:0006807,GO:0008135,GO:0008150,GO:0008152,GO:0009058,GO:0009059,GO:0009889,GO:0009891,GO:0009893,GO:0009987,GO:0010467,GO:0010468,GO:0010556,GO:0010557,GO:0010604,GO:0010608,GO:0010628,GO:0019222,GO:0019538,GO:0031323,GO:…
TRINITY_DN1224_c2_g1_i27	TRINITY_DN1224_c2_g1	*	EIF3C	component of the eukaryotic translation initiation factor 3 (eIF-3) complex, which is involved in protein synthesis of a specialized repertoire of mRs and, together with other initiation factors, stimulates binding of mR and methionyl-tRi to the 40S ribosome. The eIF-3 complex specifically targets and initiates translation of a subset of mRs involved in cell proliferation													6.49476e-14	-23.7095	3.16074e-14	-23.7546			GO:0003674,GO:0003676,GO:0003723,GO:0003743,GO:0005488,GO:0005515,GO:0005575,GO:0005622,GO:0005623,GO:0005737,GO:0005829,GO:0005852,GO:0006412,GO:0006413,GO:0006417,GO:0006518,GO:0006807,GO:0008135,GO:0008150,GO:0008152,GO:0009058,GO:0009059,GO:0009889,GO:0009891,GO:0009893,GO:0009987,GO:0010467,GO:0010468,GO:0010556,GO:0010557,GO:0010604,GO:0010608,GO:0010628,GO:0019222,GO:0019538,GO:0031323,GO:…
TRINITY_DN1224_c2_g1_i3	TRINITY_DN1224_c2_g1	*	EIF3C	component of the eukaryotic translation initiation factor 3 (eIF-3) complex, which is involved in protein synthesis of a specialized repertoire of mRs and, together with other initiation factors, stimulates binding of mR and methionyl-tRi to the 40S ribosome. The eIF-3 complex specifically targets and initiates translation of a subset of mRs involved in cell proliferation															2.88818e-37	-23.3469	2.47475e-31	-21.5161	GO:0003674,GO:0003676,GO:0003723,GO:0003743,GO:0005488,GO:0005515,GO:0005575,GO:0005622,GO:0005623,GO:0005737,GO:0005829,GO:0005852,GO:0006412,GO:0006413,GO:0006417,GO:0006518,GO:0006807,GO:0008135,GO:0008150,GO:0008152,GO:0009058,GO:0009059,GO:0009889,GO:0009891,GO:0009893,GO:0009987,GO:0010467,GO:0010468,GO:0010556,GO:0010557,GO:0010604,GO:0010608,GO:0010628,GO:0019222,GO:0019538,GO:0031323,GO:…
TRINITY_DN1224_c2_g1_i3	TRINITY_DN1224_c2_g1	*	EIF3C	component of the eukaryotic translation initiation factor 3 (eIF-3) complex, which is involved in protein synthesis of a specialized repertoire of mRs and, together with other initiation factors, stimulates binding of mR and methionyl-tRi to the 40S ribosome. The eIF-3 complex specifically targets and initiates translation of a subset of mRs involved in cell proliferation															2.88818e-37	-23.3469	2.47475e-31	-21.5161	GO:0003674,GO:0003676,GO:0003723,GO:0003743,GO:0005488,GO:0005515,GO:0005575,GO:0005622,GO:0005623,GO:0005737,GO:0005829,GO:0005852,GO:0006412,GO:0006413,GO:0006417,GO:0006518,GO:0006807,GO:0008135,GO:0008150,GO:0008152,GO:0009058,GO:0009059,GO:0009889,GO:0009891,GO:0009893,GO:0009987,GO:0010467,GO:0010468,GO:0010556,GO:0010557,GO:0010604,GO:0010608,GO:0010628,GO:0019222,GO:0019538,GO:0031323,GO:…
TRINITY_DN1224_c2_g1_i36	TRINITY_DN1224_c2_g1	*	EIF3C	component of the eukaryotic translation initiation factor 3 (eIF-3) complex, which is involved in protein synthesis of a specialized repertoire of mRs and, together with other initiation factors, stimulates binding of mR and methionyl-tRi to the 40S ribosome. The eIF-3 complex specifically targets and initiates translation of a subset of mRs involved in cell proliferation									0.00709645	-12.7975	0.0110832	-12.5954			3.25902e-17	-46.9091	6.79116e-16	-45.5659	GO:0003674,GO:0003676,GO:0003723,GO:0003743,GO:0005488,GO:0005515,GO:0005575,GO:0005622,GO:0005623,GO:0005737,GO:0005829,GO:0005852,GO:0006412,GO:0006413,GO:0006417,GO:0006518,GO:0006807,GO:0008135,GO:0008150,GO:0008152,GO:0009058,GO:0009059,GO:0009889,GO:0009891,GO:0009893,GO:0009987,GO:0010467,GO:0010468,GO:0010556,GO:0010557,GO:0010604,GO:0010608,GO:0010628,GO:0019222,GO:0019538,GO:0031323,GO:…
TRINITY_DN1224_c2_g1_i36	TRINITY_DN1224_c2_g1	*	EIF3C	component of the eukaryotic translation initiation factor 3 (eIF-3) complex, which is involved in protein synthesis of a specialized repertoire of mRs and, together with other initiation factors, stimulates binding of mR and methionyl-tRi to the 40S ribosome. The eIF-3 complex specifically targets and initiates translation of a subset of mRs involved in cell proliferation									0.00709645	-12.7975	0.0110832	-12.5954			3.25902e-17	-46.9091	6.79116e-16	-45.5659	GO:0003674,GO:0003676,GO:0003723,GO:0003743,GO:0005488,GO:0005515,GO:0005575,GO:0005622,GO:0005623,GO:0005737,GO:0005829,GO:0005852,GO:0006412,GO:0006413,GO:0006417,GO:0006518,GO:0006807,GO:0008135,GO:0008150,GO:0008152,GO:0009058,GO:0009059,GO:0009889,GO:0009891,GO:0009893,GO:0009987,GO:0010467,GO:0010468,GO:0010556,GO:0010557,GO:0010604,GO:0010608,GO:0010628,GO:0019222,GO:0019538,GO:0031323,GO:…
TRINITY_DN1224_c2_g1_i36	TRINITY_DN1224_c2_g1	*	EIF3C	component of the eukaryotic translation initiation factor 3 (eIF-3) complex, which is involved in protein synthesis of a specialized repertoire of mRs and, together with other initiation factors, stimulates binding of mR and methionyl-tRi to the 40S ribosome. The eIF-3 complex specifically targets and initiates translation of a subset of mRs involved in cell proliferation									0.00709645	-12.7975	0.0110832	-12.5954			3.25902e-17	-46.9091	6.79116e-16	-45.5659	GO:0003674,GO:0003676,GO:0003723,GO:0003743,GO:0005488,GO:0005515,GO:0005575,GO:0005622,GO:0005623,GO:0005737,GO:0005829,GO:0005852,GO:0006412,GO:0006413,GO:0006417,GO:0006518,GO:0006807,GO:0008135,GO:0008150,GO:0008152,GO:0009058,GO:0009059,GO:0009889,GO:0009891,GO:0009893,GO:0009987,GO:0010467,GO:0010468,GO:0010556,GO:0010557,GO:0010604,GO:0010608,GO:0010628,GO:0019222,GO:0019538,GO:0031323,GO:…
TRINITY_DN1224_c2_g1_i36	TRINITY_DN1224_c2_g1	*	EIF3C	component of the eukaryotic translation initiation factor 3 (eIF-3) complex, which is involved in protein synthesis of a specialized repertoire of mRs and, together with other initiation factors, stimulates binding of mR and methionyl-tRi to the 40S ribosome. The eIF-3 complex specifically targets and initiates translation of a subset of mRs involved in cell proliferation									0.00709645	-12.7975	0.0110832	-12.5954			3.25902e-17	-46.9091	6.79116e-16	-45.5659	GO:0003674,GO:0003676,GO:0003723,GO:0003743,GO:0005488,GO:0005515,GO:0005575,GO:0005622,GO:0005623,GO:0005737,GO:0005829,GO:0005852,GO:0006412,GO:0006413,GO:0006417,GO:0006518,GO:0006807,GO:0008135,GO:0008150,GO:0008152,GO:0009058,GO:0009059,GO:0009889,GO:0009891,GO:0009893,GO:0009987,GO:0010467,GO:0010468,GO:0010556,GO:0010557,GO:0010604,GO:0010608,GO:0010628,GO:0019222,GO:0019538,GO:0031323,GO:…
TRINITY_DN1224_c2_g1_i42	TRINITY_DN1224_c2_g1	*	ACN9	Complex1_LYR-like															1.45393e-19	-24.3884	4.20314e-15	-21.5882	GO:0005575,GO:0005622,GO:0005623,GO:0005737,GO:0005739,GO:0005740,GO:0005758,GO:0006082,GO:0006105,GO:0006109,GO:0006111,GO:0006950,GO:0006979,GO:0006996,GO:0007005,GO:0008150,GO:0008152,GO:0009628,GO:0009889,GO:0009987,GO:0010675,GO:0010906,GO:0016043,GO:0017144,GO:0019222,GO:0019752,GO:0022607,GO:0031323,GO:0031967,GO:0031970,GO:0031974,GO:0031975,GO:0032501,GO:0033108,GO:0034552,GO:0034553,GO:…
TRINITY_DN1224_c2_g1_i42	TRINITY_DN1224_c2_g1	*	ACN9	Complex1_LYR-like															1.45393e-19	-24.3884	4.20314e-15	-21.5882	GO:0005575,GO:0005622,GO:0005623,GO:0005737,GO:0005739,GO:0005740,GO:0005758,GO:0006082,GO:0006105,GO:0006109,GO:0006111,GO:0006950,GO:0006979,GO:0006996,GO:0007005,GO:0008150,GO:0008152,GO:0009628,GO:0009889,GO:0009987,GO:0010675,GO:0010906,GO:0016043,GO:0017144,GO:0019222,GO:0019752,GO:0022607,GO:0031323,GO:0031967,GO:0031970,GO:0031974,GO:0031975,GO:0032501,GO:0033108,GO:0034552,GO:0034553,GO:…
TRINITY_DN1224_c2_g1_i44	TRINITY_DN1224_c2_g1	*	ACN9	Complex1_LYR-like									0.00376384	15.4961	0.00604644	15.5054	0.00731774	14.2462	0.00234297	15.117			GO:0005575,GO:0005622,GO:0005623,GO:0005737,GO:0005739,GO:0005740,GO:0005758,GO:0006082,GO:0006105,GO:0006109,GO:0006111,GO:0006950,GO:0006979,GO:0006996,GO:0007005,GO:0008150,GO:0008152,GO:0009628,GO:0009889,GO:0009987,GO:0010675,GO:0010906,GO:0016043,GO:0017144,GO:0019222,GO:0019752,GO:0022607,GO:0031323,GO:0031967,GO:0031970,GO:0031974,GO:0031975,GO:0032501,GO:0033108,GO:0034552,GO:0034553,GO:…
TRINITY_DN1224_c2_g1_i44	TRINITY_DN1224_c2_g1	*	ACN9	Complex1_LYR-like									0.00376384	15.4961	0.00604644	15.5054	0.00731774	14.2462	0.00234297	15.117			GO:0005575,GO:0005622,GO:0005623,GO:0005737,GO:0005739,GO:0005740,GO:0005758,GO:0006082,GO:0006105,GO:0006109,GO:0006111,GO:0006950,GO:0006979,GO:0006996,GO:0007005,GO:0008150,GO:0008152,GO:0009628,GO:0009889,GO:0009987,GO:0010675,GO:0010906,GO:0016043,GO:0017144,GO:0019222,GO:0019752,GO:0022607,GO:0031323,GO:0031967,GO:0031970,GO:0031974,GO:0031975,GO:0032501,GO:0033108,GO:0034552,GO:0034553,GO:…
TRINITY_DN1224_c2_g1_i44	TRINITY_DN1224_c2_g1	*	ACN9	Complex1_LYR-like									0.00376384	15.4961	0.00604644	15.5054	0.00731774	14.2462	0.00234297	15.117			GO:0005575,GO:0005622,GO:0005623,GO:0005737,GO:0005739,GO:0005740,GO:0005758,GO:0006082,GO:0006105,GO:0006109,GO:0006111,GO:0006950,GO:0006979,GO:0006996,GO:0007005,GO:0008150,GO:0008152,GO:0009628,GO:0009889,GO:0009987,GO:0010675,GO:0010906,GO:0016043,GO:0017144,GO:0019222,GO:0019752,GO:0022607,GO:0031323,GO:0031967,GO:0031970,GO:0031974,GO:0031975,GO:0032501,GO:0033108,GO:0034552,GO:0034553,GO:…
TRINITY_DN1224_c2_g1_i44	TRINITY_DN1224_c2_g1	*	ACN9	Complex1_LYR-like									0.00376384	15.4961	0.00604644	15.5054	0.00731774	14.2462	0.00234297	15.117			GO:0005575,GO:0005622,GO:0005623,GO:0005737,GO:0005739,GO:0005740,GO:0005758,GO:0006082,GO:0006105,GO:0006109,GO:0006111,GO:0006950,GO:0006979,GO:0006996,GO:0007005,GO:0008150,GO:0008152,GO:0009628,GO:0009889,GO:0009987,GO:0010675,GO:0010906,GO:0016043,GO:0017144,GO:0019222,GO:0019752,GO:0022607,GO:0031323,GO:0031967,GO:0031970,GO:0031974,GO:0031975,GO:0032501,GO:0033108,GO:0034552,GO:0034553,GO:…
TRINITY_DN1224_c2_g1_i7	TRINITY_DN1224_c2_g1	*	ACN9	Complex1_LYR-like													0.000166782	-7.37593			0.00867204	3.04819	GO:0005575,GO:0005622,GO:0005623,GO:0005737,GO:0005739,GO:0005740,GO:0005758,GO:0006082,GO:0006105,GO:0006109,GO:0006111,GO:0006950,GO:0006979,GO:0006996,GO:0007005,GO:0008150,GO:0008152,GO:0009628,GO:0009889,GO:0009987,GO:0010675,GO:0010906,GO:0016043,GO:0017144,GO:0019222,GO:0019752,GO:0022607,GO:0031323,GO:0031967,GO:0031970,GO:0031974,GO:0031975,GO:0032501,GO:0033108,GO:0034552,GO:0034553,GO:…
TRINITY_DN1224_c2_g1_i7	TRINITY_DN1224_c2_g1	*	ACN9	Complex1_LYR-like													0.000166782	-7.37593			0.00867204	3.04819	GO:0005575,GO:0005622,GO:0005623,GO:0005737,GO:0005739,GO:0005740,GO:0005758,GO:0006082,GO:0006105,GO:0006109,GO:0006111,GO:0006950,GO:0006979,GO:0006996,GO:0007005,GO:0008150,GO:0008152,GO:0009628,GO:0009889,GO:0009987,GO:0010675,GO:0010906,GO:0016043,GO:0017144,GO:0019222,GO:0019752,GO:0022607,GO:0031323,GO:0031967,GO:0031970,GO:0031974,GO:0031975,GO:0032501,GO:0033108,GO:0034552,GO:0034553,GO:…
TRINITY_DN1224_c2_g1_i8	TRINITY_DN1224_c2_g1	*	EIF3C	component of the eukaryotic translation initiation factor 3 (eIF-3) complex, which is involved in protein synthesis of a specialized repertoire of mRs and, together with other initiation factors, stimulates binding of mR and methionyl-tRi to the 40S ribosome. The eIF-3 complex specifically targets and initiates translation of a subset of mRs involved in cell proliferation									0.000562656	-19.1454	0.00151262	-18.8034	2.64506e-07	-28.213			2.01465e-07	28.536	GO:0003674,GO:0003676,GO:0003723,GO:0003743,GO:0005488,GO:0005515,GO:0005575,GO:0005622,GO:0005623,GO:0005737,GO:0005829,GO:0005852,GO:0006412,GO:0006413,GO:0006417,GO:0006518,GO:0006807,GO:0008135,GO:0008150,GO:0008152,GO:0009058,GO:0009059,GO:0009889,GO:0009891,GO:0009893,GO:0009987,GO:0010467,GO:0010468,GO:0010556,GO:0010557,GO:0010604,GO:0010608,GO:0010628,GO:0019222,GO:0019538,GO:0031323,GO:…
TRINITY_DN1224_c2_g1_i8	TRINITY_DN1224_c2_g1	*	EIF3C	component of the eukaryotic translation initiation factor 3 (eIF-3) complex, which is involved in protein synthesis of a specialized repertoire of mRs and, together with other initiation factors, stimulates binding of mR and methionyl-tRi to the 40S ribosome. The eIF-3 complex specifically targets and initiates translation of a subset of mRs involved in cell proliferation									0.000562656	-19.1454	0.00151262	-18.8034	2.64506e-07	-28.213			2.01465e-07	28.536	GO:0003674,GO:0003676,GO:0003723,GO:0003743,GO:0005488,GO:0005515,GO:0005575,GO:0005622,GO:0005623,GO:0005737,GO:0005829,GO:0005852,GO:0006412,GO:0006413,GO:0006417,GO:0006518,GO:0006807,GO:0008135,GO:0008150,GO:0008152,GO:0009058,GO:0009059,GO:0009889,GO:0009891,GO:0009893,GO:0009987,GO:0010467,GO:0010468,GO:0010556,GO:0010557,GO:0010604,GO:0010608,GO:0010628,GO:0019222,GO:0019538,GO:0031323,GO:…
TRINITY_DN1224_c2_g1_i8	TRINITY_DN1224_c2_g1	*	EIF3C	component of the eukaryotic translation initiation factor 3 (eIF-3) complex, which is involved in protein synthesis of a specialized repertoire of mRs and, together with other initiation factors, stimulates binding of mR and methionyl-tRi to the 40S ribosome. The eIF-3 complex specifically targets and initiates translation of a subset of mRs involved in cell proliferation									0.000562656	-19.1454	0.00151262	-18.8034	2.64506e-07	-28.213			2.01465e-07	28.536	GO:0003674,GO:0003676,GO:0003723,GO:0003743,GO:0005488,GO:0005515,GO:0005575,GO:0005622,GO:0005623,GO:0005737,GO:0005829,GO:0005852,GO:0006412,GO:0006413,GO:0006417,GO:0006518,GO:0006807,GO:0008135,GO:0008150,GO:0008152,GO:0009058,GO:0009059,GO:0009889,GO:0009891,GO:0009893,GO:0009987,GO:0010467,GO:0010468,GO:0010556,GO:0010557,GO:0010604,GO:0010608,GO:0010628,GO:0019222,GO:0019538,GO:0031323,GO:…
TRINITY_DN1224_c2_g1_i8	TRINITY_DN1224_c2_g1	*	EIF3C	component of the eukaryotic translation initiation factor 3 (eIF-3) complex, which is involved in protein synthesis of a specialized repertoire of mRs and, together with other initiation factors, stimulates binding of mR and methionyl-tRi to the 40S ribosome. The eIF-3 complex specifically targets and initiates translation of a subset of mRs involved in cell proliferation									0.000562656	-19.1454	0.00151262	-18.8034	2.64506e-07	-28.213			2.01465e-07	28.536	GO:0003674,GO:0003676,GO:0003723,GO:0003743,GO:0005488,GO:0005515,GO:0005575,GO:0005622,GO:0005623,GO:0005737,GO:0005829,GO:0005852,GO:0006412,GO:0006413,GO:0006417,GO:0006518,GO:0006807,GO:0008135,GO:0008150,GO:0008152,GO:0009058,GO:0009059,GO:0009889,GO:0009891,GO:0009893,GO:0009987,GO:0010467,GO:0010468,GO:0010556,GO:0010557,GO:0010604,GO:0010608,GO:0010628,GO:0019222,GO:0019538,GO:0031323,GO:…
TRINITY_DN1224_c2_g1_i9	TRINITY_DN1224_c2_g1	*	EIF3C	component of the eukaryotic translation initiation factor 3 (eIF-3) complex, which is involved in protein synthesis of a specialized repertoire of mRs and, together with other initiation factors, stimulates binding of mR and methionyl-tRi to the 40S ribosome. The eIF-3 complex specifically targets and initiates translation of a subset of mRs involved in cell proliferation									0.0302617	2.50303			0.0239738	3.41456	0.00474851	4.87159			GO:0003674,GO:0003676,GO:0003723,GO:0003743,GO:0005488,GO:0005515,GO:0005575,GO:0005622,GO:0005623,GO:0005737,GO:0005829,GO:0005852,GO:0006412,GO:0006413,GO:0006417,GO:0006518,GO:0006807,GO:0008135,GO:0008150,GO:0008152,GO:0009058,GO:0009059,GO:0009889,GO:0009891,GO:0009893,GO:0009987,GO:0010467,GO:0010468,GO:0010556,GO:0010557,GO:0010604,GO:0010608,GO:0010628,GO:0019222,GO:0019538,GO:0031323,GO:…
TRINITY_DN1224_c2_g1_i9	TRINITY_DN1224_c2_g1	*	EIF3C	component of the eukaryotic translation initiation factor 3 (eIF-3) complex, which is involved in protein synthesis of a specialized repertoire of mRs and, together with other initiation factors, stimulates binding of mR and methionyl-tRi to the 40S ribosome. The eIF-3 complex specifically targets and initiates translation of a subset of mRs involved in cell proliferation									0.0302617	2.50303			0.0239738	3.41456	0.00474851	4.87159			GO:0003674,GO:0003676,GO:0003723,GO:0003743,GO:0005488,GO:0005515,GO:0005575,GO:0005622,GO:0005623,GO:0005737,GO:0005829,GO:0005852,GO:0006412,GO:0006413,GO:0006417,GO:0006518,GO:0006807,GO:0008135,GO:0008150,GO:0008152,GO:0009058,GO:0009059,GO:0009889,GO:0009891,GO:0009893,GO:0009987,GO:0010467,GO:0010468,GO:0010556,GO:0010557,GO:0010604,GO:0010608,GO:0010628,GO:0019222,GO:0019538,GO:0031323,GO:…
TRINITY_DN1224_c2_g1_i9	TRINITY_DN1224_c2_g1	*	EIF3C	component of the eukaryotic translation initiation factor 3 (eIF-3) complex, which is involved in protein synthesis of a specialized repertoire of mRs and, together with other initiation factors, stimulates binding of mR and methionyl-tRi to the 40S ribosome. The eIF-3 complex specifically targets and initiates translation of a subset of mRs involved in cell proliferation									0.0302617	2.50303			0.0239738	3.41456	0.00474851	4.87159			GO:0003674,GO:0003676,GO:0003723,GO:0003743,GO:0005488,GO:0005515,GO:0005575,GO:0005622,GO:0005623,GO:0005737,GO:0005829,GO:0005852,GO:0006412,GO:0006413,GO:0006417,GO:0006518,GO:0006807,GO:0008135,GO:0008150,GO:0008152,GO:0009058,GO:0009059,GO:0009889,GO:0009891,GO:0009893,GO:0009987,GO:0010467,GO:0010468,GO:0010556,GO:0010557,GO:0010604,GO:0010608,GO:0010628,GO:0019222,GO:0019538,GO:0031323,GO:…
TRINITY_DN12245_c0_g1_i2	TRINITY_DN12245_c0_g1	*	.	acid phosphatase															0.00225819	-2.43884	0.000260869	-3.38821	GO:0005575,GO:0005576
TRINITY_DN12245_c0_g1_i2	TRINITY_DN12245_c0_g1	*		acid phosphatase															0.00225819	-2.43884	0.000260869	-3.38821	GO:0005575,GO:0005576
TRINITY_DN12260_c0_g1_i10	TRINITY_DN12260_c0_g1	*	ZSWIM6	zinc ion binding															0.0021554	-3.67141	0.00418117	-3.37594	GO:0000902,GO:0005575,GO:0005623,GO:0007275,GO:0007399,GO:0008150,GO:0009653,GO:0009987,GO:0016043,GO:0022008,GO:0030030,GO:0030154,GO:0030182,GO:0030334,GO:0031175,GO:0032420,GO:0032421,GO:0032501,GO:0032502,GO:0032879,GO:0032989,GO:0032990,GO:0040012,GO:0042995,GO:0043005,GO:0043226,GO:0044422,GO:0044464,GO:0045595,GO:0048468,GO:0048666,GO:0048699,GO:0048731,GO:0048812,GO:0048856,GO:0048858,GO:…
TRINITY_DN12260_c0_g1_i10	TRINITY_DN12260_c0_g1	*	ZSWIM6	zinc ion binding															0.0021554	-3.67141	0.00418117	-3.37594	GO:0000902,GO:0005575,GO:0005623,GO:0007275,GO:0007399,GO:0008150,GO:0009653,GO:0009987,GO:0016043,GO:0022008,GO:0030030,GO:0030154,GO:0030182,GO:0030334,GO:0031175,GO:0032420,GO:0032421,GO:0032501,GO:0032502,GO:0032879,GO:0032989,GO:0032990,GO:0040012,GO:0042995,GO:0043005,GO:0043226,GO:0044422,GO:0044464,GO:0045595,GO:0048468,GO:0048666,GO:0048699,GO:0048731,GO:0048812,GO:0048856,GO:0048858,GO:…
TRINITY_DN12260_c0_g1_i3	TRINITY_DN12260_c0_g1	*	ZSWIM6	zinc ion binding									0.003072	-4.14863			0.0117594	-2.97746					GO:0000902,GO:0005575,GO:0005623,GO:0007275,GO:0007399,GO:0008150,GO:0009653,GO:0009987,GO:0016043,GO:0022008,GO:0030030,GO:0030154,GO:0030182,GO:0030334,GO:0031175,GO:0032420,GO:0032421,GO:0032501,GO:0032502,GO:0032879,GO:0032989,GO:0032990,GO:0040012,GO:0042995,GO:0043005,GO:0043226,GO:0044422,GO:0044464,GO:0045595,GO:0048468,GO:0048666,GO:0048699,GO:0048731,GO:0048812,GO:0048856,GO:0048858,GO:…
TRINITY_DN12260_c0_g1_i3	TRINITY_DN12260_c0_g1	*	ZSWIM6	zinc ion binding									0.003072	-4.14863			0.0117594	-2.97746					GO:0000902,GO:0005575,GO:0005623,GO:0007275,GO:0007399,GO:0008150,GO:0009653,GO:0009987,GO:0016043,GO:0022008,GO:0030030,GO:0030154,GO:0030182,GO:0030334,GO:0031175,GO:0032420,GO:0032421,GO:0032501,GO:0032502,GO:0032879,GO:0032989,GO:0032990,GO:0040012,GO:0042995,GO:0043005,GO:0043226,GO:0044422,GO:0044464,GO:0045595,GO:0048468,GO:0048666,GO:0048699,GO:0048731,GO:0048812,GO:0048856,GO:0048858,GO:…
TRINITY_DN1227_c0_g1_i4	TRINITY_DN1227_c0_g1	*		It is involved in the biological process described with transmembrane transport									0.000114754	-2.0546					1.02502e-05	-2.45374			GO:0001666,GO:0003002,GO:0003674,GO:0005215,GO:0005575,GO:0005623,GO:0005886,GO:0006810,GO:0006811,GO:0006820,GO:0006950,GO:0007275,GO:0007389,GO:0007444,GO:0007447,GO:0007450,GO:0008150,GO:0009628,GO:0009888,GO:0009953,GO:0016020,GO:0016021,GO:0022857,GO:0031224,GO:0032501,GO:0032502,GO:0035220,GO:0035222,GO:0035295,GO:0036293,GO:0044425,GO:0044464,GO:0048190,GO:0048513,GO:0048731,GO:0048856,GO:…
TRINITY_DN1227_c0_g1_i4	TRINITY_DN1227_c0_g1	*	.	It is involved in the biological process described with transmembrane transport									0.000114754	-2.0546					1.02502e-05	-2.45374			GO:0001666,GO:0003002,GO:0003674,GO:0005215,GO:0005575,GO:0005623,GO:0005886,GO:0006810,GO:0006811,GO:0006820,GO:0006950,GO:0007275,GO:0007389,GO:0007444,GO:0007447,GO:0007450,GO:0008150,GO:0009628,GO:0009888,GO:0009953,GO:0016020,GO:0016021,GO:0022857,GO:0031224,GO:0032501,GO:0032502,GO:0035220,GO:0035222,GO:0035295,GO:0036293,GO:0044425,GO:0044464,GO:0048190,GO:0048513,GO:0048731,GO:0048856,GO:…
TRINITY_DN1227_c0_g1_i6	TRINITY_DN1227_c0_g1	*	.	It is involved in the biological process described with transmembrane transport	1.80095e-05	-3.44713													3.25278e-09	-4.10299	1.44694e-05	-3.07666	GO:0001666,GO:0003002,GO:0003674,GO:0005215,GO:0005575,GO:0005623,GO:0005886,GO:0006810,GO:0006811,GO:0006820,GO:0006950,GO:0007275,GO:0007389,GO:0007444,GO:0007447,GO:0007450,GO:0008150,GO:0009628,GO:0009888,GO:0009953,GO:0016020,GO:0016021,GO:0022857,GO:0031224,GO:0032501,GO:0032502,GO:0035220,GO:0035222,GO:0035295,GO:0036293,GO:0044425,GO:0044464,GO:0048190,GO:0048513,GO:0048731,GO:0048856,GO:…
TRINITY_DN1227_c0_g1_i6	TRINITY_DN1227_c0_g1	*	.	It is involved in the biological process described with transmembrane transport	1.80095e-05	-3.44713													3.25278e-09	-4.10299	1.44694e-05	-3.07666	GO:0001666,GO:0003002,GO:0003674,GO:0005215,GO:0005575,GO:0005623,GO:0005886,GO:0006810,GO:0006811,GO:0006820,GO:0006950,GO:0007275,GO:0007389,GO:0007444,GO:0007447,GO:0007450,GO:0008150,GO:0009628,GO:0009888,GO:0009953,GO:0016020,GO:0016021,GO:0022857,GO:0031224,GO:0032501,GO:0032502,GO:0035220,GO:0035222,GO:0035295,GO:0036293,GO:0044425,GO:0044464,GO:0048190,GO:0048513,GO:0048731,GO:0048856,GO:…
TRINITY_DN1227_c0_g1_i6	TRINITY_DN1227_c0_g1	*		It is involved in the biological process described with transmembrane transport	1.80095e-05	-3.44713													3.25278e-09	-4.10299	1.44694e-05	-3.07666	GO:0001666,GO:0003002,GO:0003674,GO:0005215,GO:0005575,GO:0005623,GO:0005886,GO:0006810,GO:0006811,GO:0006820,GO:0006950,GO:0007275,GO:0007389,GO:0007444,GO:0007447,GO:0007450,GO:0008150,GO:0009628,GO:0009888,GO:0009953,GO:0016020,GO:0016021,GO:0022857,GO:0031224,GO:0032501,GO:0032502,GO:0035220,GO:0035222,GO:0035295,GO:0036293,GO:0044425,GO:0044464,GO:0048190,GO:0048513,GO:0048731,GO:0048856,GO:…
TRINITY_DN1227_c0_g1_i7	TRINITY_DN1227_c0_g1	*		It is involved in the biological process described with transmembrane transport									0.000573091	-7.52401									GO:0001666,GO:0003002,GO:0003674,GO:0005215,GO:0005575,GO:0005623,GO:0005886,GO:0006810,GO:0006811,GO:0006820,GO:0006950,GO:0007275,GO:0007389,GO:0007444,GO:0007447,GO:0007450,GO:0008150,GO:0009628,GO:0009888,GO:0009953,GO:0016020,GO:0016021,GO:0022857,GO:0031224,GO:0032501,GO:0032502,GO:0035220,GO:0035222,GO:0035295,GO:0036293,GO:0044425,GO:0044464,GO:0048190,GO:0048513,GO:0048731,GO:0048856,GO:…
TRINITY_DN12276_c1_g1_i4	TRINITY_DN12276_c1_g1	*	LCT	Glycosyl hydrolase family 1															8.25978e-06	2.86724			GO:0000016,GO:0001666,GO:0003674,GO:0003824,GO:0004553,GO:0004565,GO:0005575,GO:0005622,GO:0005623,GO:0005737,GO:0005783,GO:0005829,GO:0005886,GO:0005887,GO:0005903,GO:0006629,GO:0006643,GO:0006664,GO:0006665,GO:0006672,GO:0006677,GO:0006687,GO:0006807,GO:0006950,GO:0007584,GO:0007586,GO:0008150,GO:0008152,GO:0008422,GO:0009056,GO:0009605,GO:0009628,GO:0009636,GO:0009719,GO:0009725,GO:0009743,GO:…
TRINITY_DN1228_c0_g1_i1	TRINITY_DN1228_c0_g1	*	MADD	death domain							0.0014585	-20.4264			0.00200327	19.1178							GO:0000003,GO:0000187,GO:0001505,GO:0001932,GO:0001934,GO:0001956,GO:0001959,GO:0002791,GO:0002792,GO:0003008,GO:0003674,GO:0005085,GO:0005088,GO:0005102,GO:0005123,GO:0005126,GO:0005488,GO:0005515,GO:0005575,GO:0005622,GO:0005623,GO:0005634,GO:0005737,GO:0005829,GO:0005886,GO:0006810,GO:0006836,GO:0006869,GO:0006915,GO:0006996,GO:0007010,GO:0007154,GO:0007165,GO:0007166,GO:0007267,GO:0007268,GO:…
TRINITY_DN1228_c0_g1_i1	TRINITY_DN1228_c0_g1	*	MADD	death domain							0.0014585	-20.4264			0.00200327	19.1178							GO:0000003,GO:0000187,GO:0001505,GO:0001932,GO:0001934,GO:0001956,GO:0001959,GO:0002791,GO:0002792,GO:0003008,GO:0003674,GO:0005085,GO:0005088,GO:0005102,GO:0005123,GO:0005126,GO:0005488,GO:0005515,GO:0005575,GO:0005622,GO:0005623,GO:0005634,GO:0005737,GO:0005829,GO:0005886,GO:0006810,GO:0006836,GO:0006869,GO:0006915,GO:0006996,GO:0007010,GO:0007154,GO:0007165,GO:0007166,GO:0007267,GO:0007268,GO:…
TRINITY_DN1228_c0_g1_i12	TRINITY_DN1228_c0_g1	*	MADD	death domain													2.90697e-15	-22.6974			3.83099e-14	21.8335	GO:0000003,GO:0000187,GO:0001505,GO:0001932,GO:0001934,GO:0001956,GO:0001959,GO:0002791,GO:0002792,GO:0003008,GO:0003674,GO:0005085,GO:0005088,GO:0005102,GO:0005123,GO:0005126,GO:0005488,GO:0005515,GO:0005575,GO:0005622,GO:0005623,GO:0005634,GO:0005737,GO:0005829,GO:0005886,GO:0006810,GO:0006836,GO:0006869,GO:0006915,GO:0006996,GO:0007010,GO:0007154,GO:0007165,GO:0007166,GO:0007267,GO:0007268,GO:…
TRINITY_DN1228_c0_g1_i12	TRINITY_DN1228_c0_g1	*	MADD	death domain													2.90697e-15	-22.6974			3.83099e-14	21.8335	GO:0000003,GO:0000187,GO:0001505,GO:0001932,GO:0001934,GO:0001956,GO:0001959,GO:0002791,GO:0002792,GO:0003008,GO:0003674,GO:0005085,GO:0005088,GO:0005102,GO:0005123,GO:0005126,GO:0005488,GO:0005515,GO:0005575,GO:0005622,GO:0005623,GO:0005634,GO:0005737,GO:0005829,GO:0005886,GO:0006810,GO:0006836,GO:0006869,GO:0006915,GO:0006996,GO:0007010,GO:0007154,GO:0007165,GO:0007166,GO:0007267,GO:0007268,GO:…
TRINITY_DN1228_c0_g1_i3	TRINITY_DN1228_c0_g1	*	MADD	death domain	0.00263859	-20.3513			0.0120833	15.3632													GO:0000003,GO:0000187,GO:0001505,GO:0001932,GO:0001934,GO:0001956,GO:0001959,GO:0002791,GO:0002792,GO:0003008,GO:0003674,GO:0005085,GO:0005088,GO:0005102,GO:0005123,GO:0005126,GO:0005488,GO:0005515,GO:0005575,GO:0005622,GO:0005623,GO:0005634,GO:0005737,GO:0005829,GO:0005886,GO:0006810,GO:0006836,GO:0006869,GO:0006915,GO:0006996,GO:0007010,GO:0007154,GO:0007165,GO:0007166,GO:0007267,GO:0007268,GO:…
TRINITY_DN1228_c0_g1_i3	TRINITY_DN1228_c0_g1	*	MADD	death domain	0.00263859	-20.3513			0.0120833	15.3632													GO:0000003,GO:0000187,GO:0001505,GO:0001932,GO:0001934,GO:0001956,GO:0001959,GO:0002791,GO:0002792,GO:0003008,GO:0003674,GO:0005085,GO:0005088,GO:0005102,GO:0005123,GO:0005126,GO:0005488,GO:0005515,GO:0005575,GO:0005622,GO:0005623,GO:0005634,GO:0005737,GO:0005829,GO:0005886,GO:0006810,GO:0006836,GO:0006869,GO:0006915,GO:0006996,GO:0007010,GO:0007154,GO:0007165,GO:0007166,GO:0007267,GO:0007268,GO:…
TRINITY_DN12287_c0_g2_i11	TRINITY_DN12287_c0_g2	*	GCLM	Glutamate--cysteine ligase regulatory							3.60318e-09	-23.1126			1.53527e-08	22.3045							GO:0000096,GO:0001101,GO:0001678,GO:0001775,GO:0003008,GO:0003013,GO:0003018,GO:0003254,GO:0003674,GO:0003824,GO:0004357,GO:0005488,GO:0005515,GO:0005575,GO:0005622,GO:0005623,GO:0005737,GO:0005829,GO:0006082,GO:0006518,GO:0006520,GO:0006534,GO:0006536,GO:0006575,GO:0006749,GO:0006750,GO:0006790,GO:0006807,GO:0006915,GO:0006950,GO:0006979,GO:0006996,GO:0007005,GO:0007568,GO:0007584,GO:0007610,GO:…
TRINITY_DN12287_c0_g2_i11	TRINITY_DN12287_c0_g2	*	GCLM	Glutamate--cysteine ligase regulatory							3.60318e-09	-23.1126			1.53527e-08	22.3045							GO:0000096,GO:0001101,GO:0001678,GO:0001775,GO:0003008,GO:0003013,GO:0003018,GO:0003254,GO:0003674,GO:0003824,GO:0004357,GO:0005488,GO:0005515,GO:0005575,GO:0005622,GO:0005623,GO:0005737,GO:0005829,GO:0006082,GO:0006518,GO:0006520,GO:0006534,GO:0006536,GO:0006575,GO:0006749,GO:0006750,GO:0006790,GO:0006807,GO:0006915,GO:0006950,GO:0006979,GO:0006996,GO:0007005,GO:0007568,GO:0007584,GO:0007610,GO:…
TRINITY_DN12287_c0_g2_i3	TRINITY_DN12287_c0_g2	*	GCLM	Glutamate--cysteine ligase regulatory			4.15724e-19	-38.0335	4.02272e-20	-39.1391			9.94103e-06	-19.8353	2.04507e-05	-20.1796							GO:0000096,GO:0001101,GO:0001678,GO:0001775,GO:0003008,GO:0003013,GO:0003018,GO:0003254,GO:0003674,GO:0003824,GO:0004357,GO:0005488,GO:0005515,GO:0005575,GO:0005622,GO:0005623,GO:0005737,GO:0005829,GO:0006082,GO:0006518,GO:0006520,GO:0006534,GO:0006536,GO:0006575,GO:0006749,GO:0006750,GO:0006790,GO:0006807,GO:0006915,GO:0006950,GO:0006979,GO:0006996,GO:0007005,GO:0007568,GO:0007584,GO:0007610,GO:…
TRINITY_DN12287_c0_g2_i3	TRINITY_DN12287_c0_g2	*	GCLM	Glutamate--cysteine ligase regulatory			4.15724e-19	-38.0335	4.02272e-20	-39.1391			9.94103e-06	-19.8353	2.04507e-05	-20.1796							GO:0000096,GO:0001101,GO:0001678,GO:0001775,GO:0003008,GO:0003013,GO:0003018,GO:0003254,GO:0003674,GO:0003824,GO:0004357,GO:0005488,GO:0005515,GO:0005575,GO:0005622,GO:0005623,GO:0005737,GO:0005829,GO:0006082,GO:0006518,GO:0006520,GO:0006534,GO:0006536,GO:0006575,GO:0006749,GO:0006750,GO:0006790,GO:0006807,GO:0006915,GO:0006950,GO:0006979,GO:0006996,GO:0007005,GO:0007568,GO:0007584,GO:0007610,GO:…
TRINITY_DN12287_c0_g2_i3	TRINITY_DN12287_c0_g2	*	GCLM	Glutamate--cysteine ligase regulatory			4.15724e-19	-38.0335	4.02272e-20	-39.1391			9.94103e-06	-19.8353	2.04507e-05	-20.1796							GO:0000096,GO:0001101,GO:0001678,GO:0001775,GO:0003008,GO:0003013,GO:0003018,GO:0003254,GO:0003674,GO:0003824,GO:0004357,GO:0005488,GO:0005515,GO:0005575,GO:0005622,GO:0005623,GO:0005737,GO:0005829,GO:0006082,GO:0006518,GO:0006520,GO:0006534,GO:0006536,GO:0006575,GO:0006749,GO:0006750,GO:0006790,GO:0006807,GO:0006915,GO:0006950,GO:0006979,GO:0006996,GO:0007005,GO:0007568,GO:0007584,GO:0007610,GO:…
TRINITY_DN12287_c0_g2_i3	TRINITY_DN12287_c0_g2	*	GCLM	Glutamate--cysteine ligase regulatory			4.15724e-19	-38.0335	4.02272e-20	-39.1391			9.94103e-06	-19.8353	2.04507e-05	-20.1796							GO:0000096,GO:0001101,GO:0001678,GO:0001775,GO:0003008,GO:0003013,GO:0003018,GO:0003254,GO:0003674,GO:0003824,GO:0004357,GO:0005488,GO:0005515,GO:0005575,GO:0005622,GO:0005623,GO:0005737,GO:0005829,GO:0006082,GO:0006518,GO:0006520,GO:0006534,GO:0006536,GO:0006575,GO:0006749,GO:0006750,GO:0006790,GO:0006807,GO:0006915,GO:0006950,GO:0006979,GO:0006996,GO:0007005,GO:0007568,GO:0007584,GO:0007610,GO:…
TRINITY_DN1229_c0_g1_i2	TRINITY_DN1229_c0_g1	*	GTF2H2	Zinc ion binding. It is involved in the biological process described with			1.01917e-06	-30.3914	8.18104e-06	-28.8086			0.000263353	-21.6585	0.00127731	-20.6029							GO:0000428,GO:0000438,GO:0000439,GO:0001109,GO:0001111,GO:0001112,GO:0001113,GO:0001120,GO:0002029,GO:0002031,GO:0003674,GO:0003676,GO:0003700,GO:0003723,GO:0005488,GO:0005515,GO:0005575,GO:0005622,GO:0005623,GO:0005634,GO:0005654,GO:0005667,GO:0005669,GO:0005675,GO:0006139,GO:0006259,GO:0006281,GO:0006283,GO:0006289,GO:0006293,GO:0006294,GO:0006296,GO:0006351,GO:0006352,GO:0006353,GO:0006354,GO:…
TRINITY_DN1229_c0_g1_i2	TRINITY_DN1229_c0_g1	*	GTF2H2	Zinc ion binding. It is involved in the biological process described with			1.01917e-06	-30.3914	8.18104e-06	-28.8086			0.000263353	-21.6585	0.00127731	-20.6029							GO:0000428,GO:0000438,GO:0000439,GO:0001109,GO:0001111,GO:0001112,GO:0001113,GO:0001120,GO:0002029,GO:0002031,GO:0003674,GO:0003676,GO:0003700,GO:0003723,GO:0005488,GO:0005515,GO:0005575,GO:0005622,GO:0005623,GO:0005634,GO:0005654,GO:0005667,GO:0005669,GO:0005675,GO:0006139,GO:0006259,GO:0006281,GO:0006283,GO:0006289,GO:0006293,GO:0006294,GO:0006296,GO:0006351,GO:0006352,GO:0006353,GO:0006354,GO:…
TRINITY_DN1229_c0_g1_i2	TRINITY_DN1229_c0_g1	*	GTF2H2	Zinc ion binding. It is involved in the biological process described with			1.01917e-06	-30.3914	8.18104e-06	-28.8086			0.000263353	-21.6585	0.00127731	-20.6029							GO:0000428,GO:0000438,GO:0000439,GO:0001109,GO:0001111,GO:0001112,GO:0001113,GO:0001120,GO:0002029,GO:0002031,GO:0003674,GO:0003676,GO:0003700,GO:0003723,GO:0005488,GO:0005515,GO:0005575,GO:0005622,GO:0005623,GO:0005634,GO:0005654,GO:0005667,GO:0005669,GO:0005675,GO:0006139,GO:0006259,GO:0006281,GO:0006283,GO:0006289,GO:0006293,GO:0006294,GO:0006296,GO:0006351,GO:0006352,GO:0006353,GO:0006354,GO:…
TRINITY_DN1229_c0_g1_i2	TRINITY_DN1229_c0_g1	*	GTF2H2	Zinc ion binding. It is involved in the biological process described with			1.01917e-06	-30.3914	8.18104e-06	-28.8086			0.000263353	-21.6585	0.00127731	-20.6029							GO:0000428,GO:0000438,GO:0000439,GO:0001109,GO:0001111,GO:0001112,GO:0001113,GO:0001120,GO:0002029,GO:0002031,GO:0003674,GO:0003676,GO:0003700,GO:0003723,GO:0005488,GO:0005515,GO:0005575,GO:0005622,GO:0005623,GO:0005634,GO:0005654,GO:0005667,GO:0005669,GO:0005675,GO:0006139,GO:0006259,GO:0006281,GO:0006283,GO:0006289,GO:0006293,GO:0006294,GO:0006296,GO:0006351,GO:0006352,GO:0006353,GO:0006354,GO:…
TRINITY_DN1229_c0_g1_i5	TRINITY_DN1229_c0_g1	*	PGLS	6-phosphogluconolactose activity													2.63969e-09	-7.37085			1.3573e-07	6.27497	GO:0003674,GO:0003824,GO:0005488,GO:0005575,GO:0005622,GO:0005623,GO:0005737,GO:0005829,GO:0006081,GO:0006098,GO:0006139,GO:0006725,GO:0006732,GO:0006733,GO:0006739,GO:0006753,GO:0006793,GO:0006796,GO:0006807,GO:0008150,GO:0008152,GO:0009051,GO:0009117,GO:0009987,GO:0016787,GO:0016788,GO:0017057,GO:0019362,GO:0019637,GO:0019682,GO:0019693,GO:0030246,GO:0034641,GO:0036094,GO:0044237,GO:0044238,GO:…
TRINITY_DN1229_c0_g1_i5	TRINITY_DN1229_c0_g1	*	PGLS	6-phosphogluconolactose activity													2.63969e-09	-7.37085			1.3573e-07	6.27497	GO:0003674,GO:0003824,GO:0005488,GO:0005575,GO:0005622,GO:0005623,GO:0005737,GO:0005829,GO:0006081,GO:0006098,GO:0006139,GO:0006725,GO:0006732,GO:0006733,GO:0006739,GO:0006753,GO:0006793,GO:0006796,GO:0006807,GO:0008150,GO:0008152,GO:0009051,GO:0009117,GO:0009987,GO:0016787,GO:0016788,GO:0017057,GO:0019362,GO:0019637,GO:0019682,GO:0019693,GO:0030246,GO:0034641,GO:0036094,GO:0044237,GO:0044238,GO:…
TRINITY_DN12298_c0_g1_i1	TRINITY_DN12298_c0_g1			ABC transporter G family member															0.000429042	-5.35339	0.0148696	-2.47985	.
TRINITY_DN12298_c0_g1_i1	TRINITY_DN12298_c0_g1		.	ABC transporter G family member															0.000429042	-5.35339	0.0148696	-2.47985	.
TRINITY_DN12298_c0_g1_i2	TRINITY_DN12298_c0_g1			ABC-2 family transporter protein															0.00791978	-2.21167			.
TRINITY_DN12298_c0_g1_i4	TRINITY_DN12298_c0_g1			ABC transporter G family member															0.0001085	-4.17791			.
TRINITY_DN12306_c0_g1_i26	TRINITY_DN12306_c0_g1	*	RALGPS2	Guanyl-nucleotide exchange factor activity. It is involved in the biological process described with small GTPase mediated sigl transduction	2.31596e-07	23.3674	8.87586e-08	23.815			3.54224e-07	22.6736	6.49869e-08	22.8371			2.95973e-07	22.3526	1.46075e-07	22.3426			GO:0003674,GO:0005085,GO:0005088,GO:0005488,GO:0005515,GO:0007154,GO:0007165,GO:0008150,GO:0008321,GO:0009966,GO:0009987,GO:0010646,GO:0017016,GO:0017160,GO:0019899,GO:0023051,GO:0023052,GO:0031267,GO:0032485,GO:0035556,GO:0046578,GO:0048583,GO:0050789,GO:0050794,GO:0050896,GO:0051020,GO:0051056,GO:0051716,GO:0065007,GO:0065009,GO:0098772,GO:1902531
TRINITY_DN12306_c0_g1_i26	TRINITY_DN12306_c0_g1	*	RALGPS2	Guanyl-nucleotide exchange factor activity. It is involved in the biological process described with small GTPase mediated sigl transduction	2.31596e-07	23.3674	8.87586e-08	23.815			3.54224e-07	22.6736	6.49869e-08	22.8371			2.95973e-07	22.3526	1.46075e-07	22.3426			GO:0003674,GO:0005085,GO:0005088,GO:0005488,GO:0005515,GO:0007154,GO:0007165,GO:0008150,GO:0008321,GO:0009966,GO:0009987,GO:0010646,GO:0017016,GO:0017160,GO:0019899,GO:0023051,GO:0023052,GO:0031267,GO:0032485,GO:0035556,GO:0046578,GO:0048583,GO:0050789,GO:0050794,GO:0050896,GO:0051020,GO:0051056,GO:0051716,GO:0065007,GO:0065009,GO:0098772,GO:1902531
TRINITY_DN12306_c0_g1_i26	TRINITY_DN12306_c0_g1	*	RALGPS2	Guanyl-nucleotide exchange factor activity. It is involved in the biological process described with small GTPase mediated sigl transduction	2.31596e-07	23.3674	8.87586e-08	23.815			3.54224e-07	22.6736	6.49869e-08	22.8371			2.95973e-07	22.3526	1.46075e-07	22.3426			GO:0003674,GO:0005085,GO:0005088,GO:0005488,GO:0005515,GO:0007154,GO:0007165,GO:0008150,GO:0008321,GO:0009966,GO:0009987,GO:0010646,GO:0017016,GO:0017160,GO:0019899,GO:0023051,GO:0023052,GO:0031267,GO:0032485,GO:0035556,GO:0046578,GO:0048583,GO:0050789,GO:0050794,GO:0050896,GO:0051020,GO:0051056,GO:0051716,GO:0065007,GO:0065009,GO:0098772,GO:1902531
TRINITY_DN12306_c0_g1_i26	TRINITY_DN12306_c0_g1	*	RALGPS2	Guanyl-nucleotide exchange factor activity. It is involved in the biological process described with small GTPase mediated sigl transduction	2.31596e-07	23.3674	8.87586e-08	23.815			3.54224e-07	22.6736	6.49869e-08	22.8371			2.95973e-07	22.3526	1.46075e-07	22.3426			GO:0003674,GO:0005085,GO:0005088,GO:0005488,GO:0005515,GO:0007154,GO:0007165,GO:0008150,GO:0008321,GO:0009966,GO:0009987,GO:0010646,GO:0017016,GO:0017160,GO:0019899,GO:0023051,GO:0023052,GO:0031267,GO:0032485,GO:0035556,GO:0046578,GO:0048583,GO:0050789,GO:0050794,GO:0050896,GO:0051020,GO:0051056,GO:0051716,GO:0065007,GO:0065009,GO:0098772,GO:1902531
TRINITY_DN12306_c0_g1_i26	TRINITY_DN12306_c0_g1	*	RALGPS2	Guanyl-nucleotide exchange factor activity. It is involved in the biological process described with small GTPase mediated sigl transduction	2.31596e-07	23.3674	8.87586e-08	23.815			3.54224e-07	22.6736	6.49869e-08	22.8371			2.95973e-07	22.3526	1.46075e-07	22.3426			GO:0003674,GO:0005085,GO:0005088,GO:0005488,GO:0005515,GO:0007154,GO:0007165,GO:0008150,GO:0008321,GO:0009966,GO:0009987,GO:0010646,GO:0017016,GO:0017160,GO:0019899,GO:0023051,GO:0023052,GO:0031267,GO:0032485,GO:0035556,GO:0046578,GO:0048583,GO:0050789,GO:0050794,GO:0050896,GO:0051020,GO:0051056,GO:0051716,GO:0065007,GO:0065009,GO:0098772,GO:1902531
TRINITY_DN12306_c0_g1_i26	TRINITY_DN12306_c0_g1	*	RALGPS2	Guanyl-nucleotide exchange factor activity. It is involved in the biological process described with small GTPase mediated sigl transduction	2.31596e-07	23.3674	8.87586e-08	23.815			3.54224e-07	22.6736	6.49869e-08	22.8371			2.95973e-07	22.3526	1.46075e-07	22.3426			GO:0003674,GO:0005085,GO:0005088,GO:0005488,GO:0005515,GO:0007154,GO:0007165,GO:0008150,GO:0008321,GO:0009966,GO:0009987,GO:0010646,GO:0017016,GO:0017160,GO:0019899,GO:0023051,GO:0023052,GO:0031267,GO:0032485,GO:0035556,GO:0046578,GO:0048583,GO:0050789,GO:0050794,GO:0050896,GO:0051020,GO:0051056,GO:0051716,GO:0065007,GO:0065009,GO:0098772,GO:1902531
TRINITY_DN1231_c0_g1_i3	TRINITY_DN1231_c0_g1		.	Belongs to the sodium solute symporter (SSF) (TC 2.A.21) family															2.89191e-08	-2.73473	3.44279e-10	-3.1453	.
TRINITY_DN1231_c0_g1_i3	TRINITY_DN1231_c0_g1			Belongs to the sodium solute symporter (SSF) (TC 2.A.21) family															2.89191e-08	-2.73473	3.44279e-10	-3.1453	.
TRINITY_DN1231_c0_g1_i5	TRINITY_DN1231_c0_g1			Belongs to the sodium solute symporter (SSF) (TC 2.A.21) family															0.00213353	-4.7714			.
TRINITY_DN1234_c0_g1_i1	TRINITY_DN1234_c0_g1	*	ZDHHC14	Belongs to the DHHC palmitoyltransferase family									0.00147967	7.46242	0.0024569	7.4087	0.00512183	5.56696	0.00435318	4.08067			GO:0001736,GO:0001737,GO:0001738,GO:0002009,GO:0002165,GO:0003674,GO:0003824,GO:0005575,GO:0005622,GO:0005623,GO:0005737,GO:0005783,GO:0005794,GO:0005938,GO:0006464,GO:0006497,GO:0006807,GO:0007164,GO:0007275,GO:0007389,GO:0007399,GO:0007444,GO:0007472,GO:0007476,GO:0007552,GO:0007560,GO:0008104,GO:0008150,GO:0008152,GO:0008544,GO:0009058,GO:0009059,GO:0009653,GO:0009791,GO:0009886,GO:0009887,GO:…
TRINITY_DN1234_c0_g1_i1	TRINITY_DN1234_c0_g1	*	ZDHHC14	Belongs to the DHHC palmitoyltransferase family									0.00147967	7.46242	0.0024569	7.4087	0.00512183	5.56696	0.00435318	4.08067			GO:0001736,GO:0001737,GO:0001738,GO:0002009,GO:0002165,GO:0003674,GO:0003824,GO:0005575,GO:0005622,GO:0005623,GO:0005737,GO:0005783,GO:0005794,GO:0005938,GO:0006464,GO:0006497,GO:0006807,GO:0007164,GO:0007275,GO:0007389,GO:0007399,GO:0007444,GO:0007472,GO:0007476,GO:0007552,GO:0007560,GO:0008104,GO:0008150,GO:0008152,GO:0008544,GO:0009058,GO:0009059,GO:0009653,GO:0009791,GO:0009886,GO:0009887,GO:…
TRINITY_DN1234_c0_g1_i1	TRINITY_DN1234_c0_g1	*	ZDHHC14	Belongs to the DHHC palmitoyltransferase family									0.00147967	7.46242	0.0024569	7.4087	0.00512183	5.56696	0.00435318	4.08067			GO:0001736,GO:0001737,GO:0001738,GO:0002009,GO:0002165,GO:0003674,GO:0003824,GO:0005575,GO:0005622,GO:0005623,GO:0005737,GO:0005783,GO:0005794,GO:0005938,GO:0006464,GO:0006497,GO:0006807,GO:0007164,GO:0007275,GO:0007389,GO:0007399,GO:0007444,GO:0007472,GO:0007476,GO:0007552,GO:0007560,GO:0008104,GO:0008150,GO:0008152,GO:0008544,GO:0009058,GO:0009059,GO:0009653,GO:0009791,GO:0009886,GO:0009887,GO:…
TRINITY_DN1234_c0_g1_i1	TRINITY_DN1234_c0_g1	*	ZDHHC14	Belongs to the DHHC palmitoyltransferase family									0.00147967	7.46242	0.0024569	7.4087	0.00512183	5.56696	0.00435318	4.08067			GO:0001736,GO:0001737,GO:0001738,GO:0002009,GO:0002165,GO:0003674,GO:0003824,GO:0005575,GO:0005622,GO:0005623,GO:0005737,GO:0005783,GO:0005794,GO:0005938,GO:0006464,GO:0006497,GO:0006807,GO:0007164,GO:0007275,GO:0007389,GO:0007399,GO:0007444,GO:0007472,GO:0007476,GO:0007552,GO:0007560,GO:0008104,GO:0008150,GO:0008152,GO:0008544,GO:0009058,GO:0009059,GO:0009653,GO:0009791,GO:0009886,GO:0009887,GO:…
TRINITY_DN1234_c0_g1_i3	TRINITY_DN1234_c0_g1	*	ZDHHC14	Belongs to the DHHC palmitoyltransferase family			2.22419e-11	-23.4682	8.9857e-12	-23.9429													GO:0001736,GO:0001737,GO:0001738,GO:0002009,GO:0002165,GO:0003674,GO:0003824,GO:0005575,GO:0005622,GO:0005623,GO:0005737,GO:0005783,GO:0005794,GO:0005938,GO:0006464,GO:0006497,GO:0006807,GO:0007164,GO:0007275,GO:0007389,GO:0007399,GO:0007444,GO:0007472,GO:0007476,GO:0007552,GO:0007560,GO:0008104,GO:0008150,GO:0008152,GO:0008544,GO:0009058,GO:0009059,GO:0009653,GO:0009791,GO:0009886,GO:0009887,GO:…
TRINITY_DN1234_c0_g1_i3	TRINITY_DN1234_c0_g1	*	ZDHHC14	Belongs to the DHHC palmitoyltransferase family			2.22419e-11	-23.4682	8.9857e-12	-23.9429													GO:0001736,GO:0001737,GO:0001738,GO:0002009,GO:0002165,GO:0003674,GO:0003824,GO:0005575,GO:0005622,GO:0005623,GO:0005737,GO:0005783,GO:0005794,GO:0005938,GO:0006464,GO:0006497,GO:0006807,GO:0007164,GO:0007275,GO:0007389,GO:0007399,GO:0007444,GO:0007472,GO:0007476,GO:0007552,GO:0007560,GO:0008104,GO:0008150,GO:0008152,GO:0008544,GO:0009058,GO:0009059,GO:0009653,GO:0009791,GO:0009886,GO:0009887,GO:…
TRINITY_DN1235_c0_g1_i10	TRINITY_DN1235_c0_g1	*	RAPGEF2	Guanyl-nucleotide exchange factor activity. It is involved in the biological process described with regulation of small GTPase mediated sigl transduction															0.0069253	-3.37955			GO:0000003,GO:0000165,GO:0000166,GO:0001568,GO:0001654,GO:0001664,GO:0001700,GO:0001764,GO:0001885,GO:0001932,GO:0001934,GO:0001944,GO:0002009,GO:0002064,GO:0002165,GO:0002376,GO:0002520,GO:0003006,GO:0003158,GO:0003674,GO:0005085,GO:0005088,GO:0005096,GO:0005102,GO:0005488,GO:0005509,GO:0005515,GO:0005543,GO:0005575,GO:0005576,GO:0005622,GO:0005623,GO:0005737,GO:0005768,GO:0005770,GO:0005813,GO:…
TRINITY_DN1235_c0_g1_i18	TRINITY_DN1235_c0_g1	*	RAPGEF2	Guanyl-nucleotide exchange factor activity. It is involved in the biological process described with regulation of small GTPase mediated sigl transduction															0.00469563	2.09068			GO:0000003,GO:0000165,GO:0000166,GO:0001568,GO:0001654,GO:0001664,GO:0001700,GO:0001764,GO:0001885,GO:0001932,GO:0001934,GO:0001944,GO:0002009,GO:0002064,GO:0002165,GO:0002376,GO:0002520,GO:0003006,GO:0003158,GO:0003674,GO:0005085,GO:0005088,GO:0005096,GO:0005102,GO:0005488,GO:0005509,GO:0005515,GO:0005543,GO:0005575,GO:0005576,GO:0005622,GO:0005623,GO:0005737,GO:0005768,GO:0005770,GO:0005813,GO:…
TRINITY_DN12376_c1_g1_i8	TRINITY_DN12376_c1_g1	*	SCARB1	Scavenger receptor class B, member 1													6.45851e-08	-23.3312			4.21131e-06	20.4047	GO:0001530,GO:0001540,GO:0001667,GO:0001786,GO:0001875,GO:0001935,GO:0002218,GO:0002221,GO:0002237,GO:0002253,GO:0002376,GO:0002682,GO:0002684,GO:0002757,GO:0002758,GO:0002764,GO:0003008,GO:0003674,GO:0005044,GO:0005215,GO:0005319,GO:0005488,GO:0005515,GO:0005543,GO:0005545,GO:0005575,GO:0005622,GO:0005623,GO:0005737,GO:0005886,GO:0005887,GO:0005901,GO:0005902,GO:0006066,GO:0006629,GO:0006694,GO:…
TRINITY_DN12376_c1_g1_i8	TRINITY_DN12376_c1_g1	*	SCARB1	Scavenger receptor class B, member 1													6.45851e-08	-23.3312			4.21131e-06	20.4047	GO:0001530,GO:0001540,GO:0001667,GO:0001786,GO:0001875,GO:0001935,GO:0002218,GO:0002221,GO:0002237,GO:0002253,GO:0002376,GO:0002682,GO:0002684,GO:0002757,GO:0002758,GO:0002764,GO:0003008,GO:0003674,GO:0005044,GO:0005215,GO:0005319,GO:0005488,GO:0005515,GO:0005543,GO:0005545,GO:0005575,GO:0005622,GO:0005623,GO:0005737,GO:0005886,GO:0005887,GO:0005901,GO:0005902,GO:0006066,GO:0006629,GO:0006694,GO:…
TRINITY_DN12434_c0_g1_i5	TRINITY_DN12434_c0_g1	*	VTN	Vitronectin b									5.79459e-05	-5.6282	9.18765e-05	-5.82823	0.0004193	-4.69163	0.000102048	-4.48231			GO:0001704,GO:0001706,GO:0001889,GO:0001932,GO:0001934,GO:0002376,GO:0002673,GO:0002682,GO:0002697,GO:0002920,GO:0003674,GO:0005102,GO:0005178,GO:0005488,GO:0005515,GO:0005518,GO:0005539,GO:0005575,GO:0005576,GO:0005604,GO:0005615,GO:0005622,GO:0005623,GO:0005737,GO:0005783,GO:0005788,GO:0005791,GO:0005794,GO:0005796,GO:0005886,GO:0006928,GO:0006955,GO:0007155,GO:0007160,GO:0007275,GO:0007369,GO:…
TRINITY_DN12434_c0_g1_i5	TRINITY_DN12434_c0_g1	*	VTN	Vitronectin b									5.79459e-05	-5.6282	9.18765e-05	-5.82823	0.0004193	-4.69163	0.000102048	-4.48231			GO:0001704,GO:0001706,GO:0001889,GO:0001932,GO:0001934,GO:0002376,GO:0002673,GO:0002682,GO:0002697,GO:0002920,GO:0003674,GO:0005102,GO:0005178,GO:0005488,GO:0005515,GO:0005518,GO:0005539,GO:0005575,GO:0005576,GO:0005604,GO:0005615,GO:0005622,GO:0005623,GO:0005737,GO:0005783,GO:0005788,GO:0005791,GO:0005794,GO:0005796,GO:0005886,GO:0006928,GO:0006955,GO:0007155,GO:0007160,GO:0007275,GO:0007369,GO:…
TRINITY_DN12434_c0_g1_i5	TRINITY_DN12434_c0_g1	*	VTN	Vitronectin b									5.79459e-05	-5.6282	9.18765e-05	-5.82823	0.0004193	-4.69163	0.000102048	-4.48231			GO:0001704,GO:0001706,GO:0001889,GO:0001932,GO:0001934,GO:0002376,GO:0002673,GO:0002682,GO:0002697,GO:0002920,GO:0003674,GO:0005102,GO:0005178,GO:0005488,GO:0005515,GO:0005518,GO:0005539,GO:0005575,GO:0005576,GO:0005604,GO:0005615,GO:0005622,GO:0005623,GO:0005737,GO:0005783,GO:0005788,GO:0005791,GO:0005794,GO:0005796,GO:0005886,GO:0006928,GO:0006955,GO:0007155,GO:0007160,GO:0007275,GO:0007369,GO:…
TRINITY_DN12434_c0_g1_i5	TRINITY_DN12434_c0_g1	*	VTN	Vitronectin b									5.79459e-05	-5.6282	9.18765e-05	-5.82823	0.0004193	-4.69163	0.000102048	-4.48231			GO:0001704,GO:0001706,GO:0001889,GO:0001932,GO:0001934,GO:0002376,GO:0002673,GO:0002682,GO:0002697,GO:0002920,GO:0003674,GO:0005102,GO:0005178,GO:0005488,GO:0005515,GO:0005518,GO:0005539,GO:0005575,GO:0005576,GO:0005604,GO:0005615,GO:0005622,GO:0005623,GO:0005737,GO:0005783,GO:0005788,GO:0005791,GO:0005794,GO:0005796,GO:0005886,GO:0006928,GO:0006955,GO:0007155,GO:0007160,GO:0007275,GO:0007369,GO:…
TRINITY_DN12434_c0_g2_i4	TRINITY_DN12434_c0_g2		ITIH4	Inter-alpha-trypsin inhibitor heavy chain									0.00396241	-4.75343			0.0127644	-3.3397	0.00410117	-3.67627			.
TRINITY_DN12434_c0_g2_i4	TRINITY_DN12434_c0_g2		ITIH4	Inter-alpha-trypsin inhibitor heavy chain									0.00396241	-4.75343			0.0127644	-3.3397	0.00410117	-3.67627			.
TRINITY_DN12434_c0_g2_i4	TRINITY_DN12434_c0_g2		ITIH4	Inter-alpha-trypsin inhibitor heavy chain									0.00396241	-4.75343			0.0127644	-3.3397	0.00410117	-3.67627			.
TRINITY_DN12434_c0_g3_i1	TRINITY_DN12434_c0_g3	*	EPPK1	Epiplakin 1									0.000702776	-5.48218	0.00626524	-3.36227	0.0031122	-4.27256	0.000885662	-4.19489			GO:0003674,GO:0005488,GO:0005575,GO:0005622,GO:0005623,GO:0005634,GO:0005856,GO:0005882,GO:0005911,GO:0005923,GO:0006950,GO:0006996,GO:0007010,GO:0008150,GO:0008285,GO:0009611,GO:0009987,GO:0010632,GO:0010633,GO:0010837,GO:0010839,GO:0016043,GO:0019215,GO:0030054,GO:0030055,GO:0030056,GO:0030334,GO:0030336,GO:0031974,GO:0031981,GO:0032101,GO:0032102,GO:0032879,GO:0040008,GO:0040012,GO:0040013,GO:…
TRINITY_DN12434_c0_g3_i1	TRINITY_DN12434_c0_g3	*	EPPK1	Epiplakin 1									0.000702776	-5.48218	0.00626524	-3.36227	0.0031122	-4.27256	0.000885662	-4.19489			GO:0003674,GO:0005488,GO:0005575,GO:0005622,GO:0005623,GO:0005634,GO:0005856,GO:0005882,GO:0005911,GO:0005923,GO:0006950,GO:0006996,GO:0007010,GO:0008150,GO:0008285,GO:0009611,GO:0009987,GO:0010632,GO:0010633,GO:0010837,GO:0010839,GO:0016043,GO:0019215,GO:0030054,GO:0030055,GO:0030056,GO:0030334,GO:0030336,GO:0031974,GO:0031981,GO:0032101,GO:0032102,GO:0032879,GO:0040008,GO:0040012,GO:0040013,GO:…
TRINITY_DN12434_c0_g3_i1	TRINITY_DN12434_c0_g3	*	EPPK1	Epiplakin 1									0.000702776	-5.48218	0.00626524	-3.36227	0.0031122	-4.27256	0.000885662	-4.19489			GO:0003674,GO:0005488,GO:0005575,GO:0005622,GO:0005623,GO:0005634,GO:0005856,GO:0005882,GO:0005911,GO:0005923,GO:0006950,GO:0006996,GO:0007010,GO:0008150,GO:0008285,GO:0009611,GO:0009987,GO:0010632,GO:0010633,GO:0010837,GO:0010839,GO:0016043,GO:0019215,GO:0030054,GO:0030055,GO:0030056,GO:0030334,GO:0030336,GO:0031974,GO:0031981,GO:0032101,GO:0032102,GO:0032879,GO:0040008,GO:0040012,GO:0040013,GO:…
TRINITY_DN12434_c0_g3_i1	TRINITY_DN12434_c0_g3	*	EPPK1	Epiplakin 1									0.000702776	-5.48218	0.00626524	-3.36227	0.0031122	-4.27256	0.000885662	-4.19489			GO:0003674,GO:0005488,GO:0005575,GO:0005622,GO:0005623,GO:0005634,GO:0005856,GO:0005882,GO:0005911,GO:0005923,GO:0006950,GO:0006996,GO:0007010,GO:0008150,GO:0008285,GO:0009611,GO:0009987,GO:0010632,GO:0010633,GO:0010837,GO:0010839,GO:0016043,GO:0019215,GO:0030054,GO:0030055,GO:0030056,GO:0030334,GO:0030336,GO:0031974,GO:0031981,GO:0032101,GO:0032102,GO:0032879,GO:0040008,GO:0040012,GO:0040013,GO:…
TRINITY_DN1244_c1_g1_i5	TRINITY_DN1244_c1_g1	*	PGM2	It is involved in the biological process described with carbohydrate metabolic process	0.000270654	20.4232	1.04073e-05	23.3137			3.48853e-05	21.9007	1.04686e-05	21.672					4.92802e-07	24.3721	6.11267e-07	24.7887	GO:0000271,GO:0000272,GO:0001775,GO:0002252,GO:0002263,GO:0002274,GO:0002275,GO:0002283,GO:0002366,GO:0002376,GO:0002443,GO:0002444,GO:0002446,GO:0003674,GO:0003824,GO:0004614,GO:0005575,GO:0005576,GO:0005622,GO:0005623,GO:0005737,GO:0005829,GO:0005975,GO:0005976,GO:0005977,GO:0005978,GO:0005980,GO:0005996,GO:0006006,GO:0006007,GO:0006012,GO:0006073,GO:0006081,GO:0006082,GO:0006090,GO:0006091,GO:…
TRINITY_DN1244_c1_g1_i5	TRINITY_DN1244_c1_g1	*	PGM2	It is involved in the biological process described with carbohydrate metabolic process	0.000270654	20.4232	1.04073e-05	23.3137			3.48853e-05	21.9007	1.04686e-05	21.672					4.92802e-07	24.3721	6.11267e-07	24.7887	GO:0000271,GO:0000272,GO:0001775,GO:0002252,GO:0002263,GO:0002274,GO:0002275,GO:0002283,GO:0002366,GO:0002376,GO:0002443,GO:0002444,GO:0002446,GO:0003674,GO:0003824,GO:0004614,GO:0005575,GO:0005576,GO:0005622,GO:0005623,GO:0005737,GO:0005829,GO:0005975,GO:0005976,GO:0005977,GO:0005978,GO:0005980,GO:0005996,GO:0006006,GO:0006007,GO:0006012,GO:0006073,GO:0006081,GO:0006082,GO:0006090,GO:0006091,GO:…
TRINITY_DN1244_c1_g1_i5	TRINITY_DN1244_c1_g1	*	PGM2	It is involved in the biological process described with carbohydrate metabolic process	0.000270654	20.4232	1.04073e-05	23.3137			3.48853e-05	21.9007	1.04686e-05	21.672					4.92802e-07	24.3721	6.11267e-07	24.7887	GO:0000271,GO:0000272,GO:0001775,GO:0002252,GO:0002263,GO:0002274,GO:0002275,GO:0002283,GO:0002366,GO:0002376,GO:0002443,GO:0002444,GO:0002446,GO:0003674,GO:0003824,GO:0004614,GO:0005575,GO:0005576,GO:0005622,GO:0005623,GO:0005737,GO:0005829,GO:0005975,GO:0005976,GO:0005977,GO:0005978,GO:0005980,GO:0005996,GO:0006006,GO:0006007,GO:0006012,GO:0006073,GO:0006081,GO:0006082,GO:0006090,GO:0006091,GO:…
TRINITY_DN1244_c1_g1_i5	TRINITY_DN1244_c1_g1	*	PGM2	It is involved in the biological process described with carbohydrate metabolic process	0.000270654	20.4232	1.04073e-05	23.3137			3.48853e-05	21.9007	1.04686e-05	21.672					4.92802e-07	24.3721	6.11267e-07	24.7887	GO:0000271,GO:0000272,GO:0001775,GO:0002252,GO:0002263,GO:0002274,GO:0002275,GO:0002283,GO:0002366,GO:0002376,GO:0002443,GO:0002444,GO:0002446,GO:0003674,GO:0003824,GO:0004614,GO:0005575,GO:0005576,GO:0005622,GO:0005623,GO:0005737,GO:0005829,GO:0005975,GO:0005976,GO:0005977,GO:0005978,GO:0005980,GO:0005996,GO:0006006,GO:0006007,GO:0006012,GO:0006073,GO:0006081,GO:0006082,GO:0006090,GO:0006091,GO:…
TRINITY_DN1244_c1_g1_i5	TRINITY_DN1244_c1_g1	*	PGM2	It is involved in the biological process described with carbohydrate metabolic process	0.000270654	20.4232	1.04073e-05	23.3137			3.48853e-05	21.9007	1.04686e-05	21.672					4.92802e-07	24.3721	6.11267e-07	24.7887	GO:0000271,GO:0000272,GO:0001775,GO:0002252,GO:0002263,GO:0002274,GO:0002275,GO:0002283,GO:0002366,GO:0002376,GO:0002443,GO:0002444,GO:0002446,GO:0003674,GO:0003824,GO:0004614,GO:0005575,GO:0005576,GO:0005622,GO:0005623,GO:0005737,GO:0005829,GO:0005975,GO:0005976,GO:0005977,GO:0005978,GO:0005980,GO:0005996,GO:0006006,GO:0006007,GO:0006012,GO:0006073,GO:0006081,GO:0006082,GO:0006090,GO:0006091,GO:…
TRINITY_DN1244_c1_g1_i5	TRINITY_DN1244_c1_g1	*	PGM2	It is involved in the biological process described with carbohydrate metabolic process	0.000270654	20.4232	1.04073e-05	23.3137			3.48853e-05	21.9007	1.04686e-05	21.672					4.92802e-07	24.3721	6.11267e-07	24.7887	GO:0000271,GO:0000272,GO:0001775,GO:0002252,GO:0002263,GO:0002274,GO:0002275,GO:0002283,GO:0002366,GO:0002376,GO:0002443,GO:0002444,GO:0002446,GO:0003674,GO:0003824,GO:0004614,GO:0005575,GO:0005576,GO:0005622,GO:0005623,GO:0005737,GO:0005829,GO:0005975,GO:0005976,GO:0005977,GO:0005978,GO:0005980,GO:0005996,GO:0006006,GO:0006007,GO:0006012,GO:0006073,GO:0006081,GO:0006082,GO:0006090,GO:0006091,GO:…
TRINITY_DN12441_c0_g1_i1	TRINITY_DN12441_c0_g1			Cuticle protein CPCFC															0.000222543	-4.49226			.
TRINITY_DN12441_c0_g1_i2	TRINITY_DN12441_c0_g1			Cuticle protein CPCFC															0.00679365	-3.48144			.
TRINITY_DN12443_c0_g1_i2	TRINITY_DN12443_c0_g1	*	MRRF	It is involved in the biological process described with translation													0.00848764	-3.51732			0.0212738	2.10204	GO:0003674,GO:0005488,GO:0005575,GO:0005622,GO:0005623,GO:0005737,GO:0005739,GO:0005759,GO:0006412,GO:0006415,GO:0006518,GO:0006807,GO:0006996,GO:0008150,GO:0008152,GO:0009058,GO:0009059,GO:0009987,GO:0010467,GO:0016043,GO:0019538,GO:0022411,GO:0031974,GO:0032543,GO:0032790,GO:0032984,GO:0032988,GO:0034641,GO:0034645,GO:0043021,GO:0043023,GO:0043043,GO:0043170,GO:0043226,GO:0043227,GO:0043229,GO:…
TRINITY_DN12443_c0_g1_i2	TRINITY_DN12443_c0_g1	*	MRRF	It is involved in the biological process described with translation													0.00848764	-3.51732			0.0212738	2.10204	GO:0003674,GO:0005488,GO:0005575,GO:0005622,GO:0005623,GO:0005737,GO:0005739,GO:0005759,GO:0006412,GO:0006415,GO:0006518,GO:0006807,GO:0006996,GO:0008150,GO:0008152,GO:0009058,GO:0009059,GO:0009987,GO:0010467,GO:0016043,GO:0019538,GO:0022411,GO:0031974,GO:0032543,GO:0032790,GO:0032984,GO:0032988,GO:0034641,GO:0034645,GO:0043021,GO:0043023,GO:0043043,GO:0043170,GO:0043226,GO:0043227,GO:0043229,GO:…
TRINITY_DN12443_c0_g1_i3	TRINITY_DN12443_c0_g1	*	MRRF	It is involved in the biological process described with translation													0.00849364	-3.43425					GO:0003674,GO:0005488,GO:0005575,GO:0005622,GO:0005623,GO:0005737,GO:0005739,GO:0005759,GO:0006412,GO:0006415,GO:0006518,GO:0006807,GO:0006996,GO:0008150,GO:0008152,GO:0009058,GO:0009059,GO:0009987,GO:0010467,GO:0016043,GO:0019538,GO:0022411,GO:0031974,GO:0032543,GO:0032790,GO:0032984,GO:0032988,GO:0034641,GO:0034645,GO:0043021,GO:0043023,GO:0043043,GO:0043170,GO:0043226,GO:0043227,GO:0043229,GO:…
TRINITY_DN12463_c0_g2_i4	TRINITY_DN12463_c0_g2		.	Domain of unknown function (DUF4771)									0.00357423	-6.13195	0.0034209	-6.89277							.
TRINITY_DN12463_c0_g2_i4	TRINITY_DN12463_c0_g2			Domain of unknown function (DUF4771)									0.00357423	-6.13195	0.0034209	-6.89277							.
TRINITY_DN1247_c1_g1_i14	TRINITY_DN1247_c1_g1	*	IAP1	apoptosis															1.18266e-09	-23.0033	5.3041e-07	-19.8718	GO:0000003,GO:0000209,GO:0001667,GO:0002009,GO:0002020,GO:0002064,GO:0002065,GO:0002066,GO:0002165,GO:0003006,GO:0003674,GO:0003824,GO:0004842,GO:0004857,GO:0004866,GO:0004869,GO:0005488,GO:0005515,GO:0005575,GO:0005622,GO:0005623,GO:0005634,GO:0005737,GO:0006464,GO:0006508,GO:0006511,GO:0006807,GO:0006915,GO:0006928,GO:0006996,GO:0006997,GO:0007275,GO:0007276,GO:0007281,GO:0007283,GO:0007286,GO:…
TRINITY_DN1247_c1_g1_i14	TRINITY_DN1247_c1_g1	*	IAP1	apoptosis															1.18266e-09	-23.0033	5.3041e-07	-19.8718	GO:0000003,GO:0000209,GO:0001667,GO:0002009,GO:0002020,GO:0002064,GO:0002065,GO:0002066,GO:0002165,GO:0003006,GO:0003674,GO:0003824,GO:0004842,GO:0004857,GO:0004866,GO:0004869,GO:0005488,GO:0005515,GO:0005575,GO:0005622,GO:0005623,GO:0005634,GO:0005737,GO:0006464,GO:0006508,GO:0006511,GO:0006807,GO:0006915,GO:0006928,GO:0006996,GO:0006997,GO:0007275,GO:0007276,GO:0007281,GO:0007283,GO:0007286,GO:…
TRINITY_DN1248_c0_g1_i5	TRINITY_DN1248_c0_g1	*	SRD5A3	Oxidoreductase activity, acting on the CH-CH group of donors. It is involved in the biological process described with lipid metabolic process			9.55209e-06	23.4589	1.49491e-05	23.4826	0.00041795	19.3551	1.12274e-05	21.657			1.45144e-05	22.2043	1.30965e-05	21.5045			GO:0003674,GO:0003824,GO:0003865,GO:0005575,GO:0005622,GO:0005623,GO:0005737,GO:0005783,GO:0005789,GO:0006066,GO:0006464,GO:0006486,GO:0006487,GO:0006488,GO:0006489,GO:0006490,GO:0006629,GO:0006644,GO:0006694,GO:0006702,GO:0006720,GO:0006793,GO:0006796,GO:0006807,GO:0008150,GO:0008152,GO:0008202,GO:0008209,GO:0008300,GO:0008610,GO:0008654,GO:0009056,GO:0009058,GO:0009059,GO:0009100,GO:0009101,GO:…
TRINITY_DN1248_c0_g1_i5	TRINITY_DN1248_c0_g1	*	SRD5A3	Oxidoreductase activity, acting on the CH-CH group of donors. It is involved in the biological process described with lipid metabolic process			9.55209e-06	23.4589	1.49491e-05	23.4826	0.00041795	19.3551	1.12274e-05	21.657			1.45144e-05	22.2043	1.30965e-05	21.5045			GO:0003674,GO:0003824,GO:0003865,GO:0005575,GO:0005622,GO:0005623,GO:0005737,GO:0005783,GO:0005789,GO:0006066,GO:0006464,GO:0006486,GO:0006487,GO:0006488,GO:0006489,GO:0006490,GO:0006629,GO:0006644,GO:0006694,GO:0006702,GO:0006720,GO:0006793,GO:0006796,GO:0006807,GO:0008150,GO:0008152,GO:0008202,GO:0008209,GO:0008300,GO:0008610,GO:0008654,GO:0009056,GO:0009058,GO:0009059,GO:0009100,GO:0009101,GO:…
TRINITY_DN1248_c0_g1_i5	TRINITY_DN1248_c0_g1	*	SRD5A3	Oxidoreductase activity, acting on the CH-CH group of donors. It is involved in the biological process described with lipid metabolic process			9.55209e-06	23.4589	1.49491e-05	23.4826	0.00041795	19.3551	1.12274e-05	21.657			1.45144e-05	22.2043	1.30965e-05	21.5045			GO:0003674,GO:0003824,GO:0003865,GO:0005575,GO:0005622,GO:0005623,GO:0005737,GO:0005783,GO:0005789,GO:0006066,GO:0006464,GO:0006486,GO:0006487,GO:0006488,GO:0006489,GO:0006490,GO:0006629,GO:0006644,GO:0006694,GO:0006702,GO:0006720,GO:0006793,GO:0006796,GO:0006807,GO:0008150,GO:0008152,GO:0008202,GO:0008209,GO:0008300,GO:0008610,GO:0008654,GO:0009056,GO:0009058,GO:0009059,GO:0009100,GO:0009101,GO:…
TRINITY_DN1248_c0_g1_i5	TRINITY_DN1248_c0_g1	*	SRD5A3	Oxidoreductase activity, acting on the CH-CH group of donors. It is involved in the biological process described with lipid metabolic process			9.55209e-06	23.4589	1.49491e-05	23.4826	0.00041795	19.3551	1.12274e-05	21.657			1.45144e-05	22.2043	1.30965e-05	21.5045			GO:0003674,GO:0003824,GO:0003865,GO:0005575,GO:0005622,GO:0005623,GO:0005737,GO:0005783,GO:0005789,GO:0006066,GO:0006464,GO:0006486,GO:0006487,GO:0006488,GO:0006489,GO:0006490,GO:0006629,GO:0006644,GO:0006694,GO:0006702,GO:0006720,GO:0006793,GO:0006796,GO:0006807,GO:0008150,GO:0008152,GO:0008202,GO:0008209,GO:0008300,GO:0008610,GO:0008654,GO:0009056,GO:0009058,GO:0009059,GO:0009100,GO:0009101,GO:…
TRINITY_DN1248_c0_g1_i5	TRINITY_DN1248_c0_g1	*	SRD5A3	Oxidoreductase activity, acting on the CH-CH group of donors. It is involved in the biological process described with lipid metabolic process			9.55209e-06	23.4589	1.49491e-05	23.4826	0.00041795	19.3551	1.12274e-05	21.657			1.45144e-05	22.2043	1.30965e-05	21.5045			GO:0003674,GO:0003824,GO:0003865,GO:0005575,GO:0005622,GO:0005623,GO:0005737,GO:0005783,GO:0005789,GO:0006066,GO:0006464,GO:0006486,GO:0006487,GO:0006488,GO:0006489,GO:0006490,GO:0006629,GO:0006644,GO:0006694,GO:0006702,GO:0006720,GO:0006793,GO:0006796,GO:0006807,GO:0008150,GO:0008152,GO:0008202,GO:0008209,GO:0008300,GO:0008610,GO:0008654,GO:0009056,GO:0009058,GO:0009059,GO:0009100,GO:0009101,GO:…
TRINITY_DN1248_c0_g1_i5	TRINITY_DN1248_c0_g1	*	SRD5A3	Oxidoreductase activity, acting on the CH-CH group of donors. It is involved in the biological process described with lipid metabolic process			9.55209e-06	23.4589	1.49491e-05	23.4826	0.00041795	19.3551	1.12274e-05	21.657			1.45144e-05	22.2043	1.30965e-05	21.5045			GO:0003674,GO:0003824,GO:0003865,GO:0005575,GO:0005622,GO:0005623,GO:0005737,GO:0005783,GO:0005789,GO:0006066,GO:0006464,GO:0006486,GO:0006487,GO:0006488,GO:0006489,GO:0006490,GO:0006629,GO:0006644,GO:0006694,GO:0006702,GO:0006720,GO:0006793,GO:0006796,GO:0006807,GO:0008150,GO:0008152,GO:0008202,GO:0008209,GO:0008300,GO:0008610,GO:0008654,GO:0009056,GO:0009058,GO:0009059,GO:0009100,GO:0009101,GO:…
TRINITY_DN1248_c0_g1_i6	TRINITY_DN1248_c0_g1	*	SRD5A3	Oxidoreductase activity, acting on the CH-CH group of donors. It is involved in the biological process described with lipid metabolic process	0.00745706	5.94703	0.00102191	8.30822			0.00198818	7.377	0.000473619	8.47513			0.00110473	7.44754	0.000101907	8.0054			GO:0003674,GO:0003824,GO:0003865,GO:0005575,GO:0005622,GO:0005623,GO:0005737,GO:0005783,GO:0005789,GO:0006066,GO:0006464,GO:0006486,GO:0006487,GO:0006488,GO:0006489,GO:0006490,GO:0006629,GO:0006644,GO:0006694,GO:0006702,GO:0006720,GO:0006793,GO:0006796,GO:0006807,GO:0008150,GO:0008152,GO:0008202,GO:0008209,GO:0008300,GO:0008610,GO:0008654,GO:0009056,GO:0009058,GO:0009059,GO:0009100,GO:0009101,GO:…
TRINITY_DN1248_c0_g1_i6	TRINITY_DN1248_c0_g1	*	SRD5A3	Oxidoreductase activity, acting on the CH-CH group of donors. It is involved in the biological process described with lipid metabolic process	0.00745706	5.94703	0.00102191	8.30822			0.00198818	7.377	0.000473619	8.47513			0.00110473	7.44754	0.000101907	8.0054			GO:0003674,GO:0003824,GO:0003865,GO:0005575,GO:0005622,GO:0005623,GO:0005737,GO:0005783,GO:0005789,GO:0006066,GO:0006464,GO:0006486,GO:0006487,GO:0006488,GO:0006489,GO:0006490,GO:0006629,GO:0006644,GO:0006694,GO:0006702,GO:0006720,GO:0006793,GO:0006796,GO:0006807,GO:0008150,GO:0008152,GO:0008202,GO:0008209,GO:0008300,GO:0008610,GO:0008654,GO:0009056,GO:0009058,GO:0009059,GO:0009100,GO:0009101,GO:…
TRINITY_DN1248_c0_g1_i6	TRINITY_DN1248_c0_g1	*	SRD5A3	Oxidoreductase activity, acting on the CH-CH group of donors. It is involved in the biological process described with lipid metabolic process	0.00745706	5.94703	0.00102191	8.30822			0.00198818	7.377	0.000473619	8.47513			0.00110473	7.44754	0.000101907	8.0054			GO:0003674,GO:0003824,GO:0003865,GO:0005575,GO:0005622,GO:0005623,GO:0005737,GO:0005783,GO:0005789,GO:0006066,GO:0006464,GO:0006486,GO:0006487,GO:0006488,GO:0006489,GO:0006490,GO:0006629,GO:0006644,GO:0006694,GO:0006702,GO:0006720,GO:0006793,GO:0006796,GO:0006807,GO:0008150,GO:0008152,GO:0008202,GO:0008209,GO:0008300,GO:0008610,GO:0008654,GO:0009056,GO:0009058,GO:0009059,GO:0009100,GO:0009101,GO:…
TRINITY_DN1248_c0_g1_i6	TRINITY_DN1248_c0_g1	*	SRD5A3	Oxidoreductase activity, acting on the CH-CH group of donors. It is involved in the biological process described with lipid metabolic process	0.00745706	5.94703	0.00102191	8.30822			0.00198818	7.377	0.000473619	8.47513			0.00110473	7.44754	0.000101907	8.0054			GO:0003674,GO:0003824,GO:0003865,GO:0005575,GO:0005622,GO:0005623,GO:0005737,GO:0005783,GO:0005789,GO:0006066,GO:0006464,GO:0006486,GO:0006487,GO:0006488,GO:0006489,GO:0006490,GO:0006629,GO:0006644,GO:0006694,GO:0006702,GO:0006720,GO:0006793,GO:0006796,GO:0006807,GO:0008150,GO:0008152,GO:0008202,GO:0008209,GO:0008300,GO:0008610,GO:0008654,GO:0009056,GO:0009058,GO:0009059,GO:0009100,GO:0009101,GO:…
TRINITY_DN1248_c0_g1_i6	TRINITY_DN1248_c0_g1	*	SRD5A3	Oxidoreductase activity, acting on the CH-CH group of donors. It is involved in the biological process described with lipid metabolic process	0.00745706	5.94703	0.00102191	8.30822			0.00198818	7.377	0.000473619	8.47513			0.00110473	7.44754	0.000101907	8.0054			GO:0003674,GO:0003824,GO:0003865,GO:0005575,GO:0005622,GO:0005623,GO:0005737,GO:0005783,GO:0005789,GO:0006066,GO:0006464,GO:0006486,GO:0006487,GO:0006488,GO:0006489,GO:0006490,GO:0006629,GO:0006644,GO:0006694,GO:0006702,GO:0006720,GO:0006793,GO:0006796,GO:0006807,GO:0008150,GO:0008152,GO:0008202,GO:0008209,GO:0008300,GO:0008610,GO:0008654,GO:0009056,GO:0009058,GO:0009059,GO:0009100,GO:0009101,GO:…
TRINITY_DN1248_c0_g1_i6	TRINITY_DN1248_c0_g1	*	SRD5A3	Oxidoreductase activity, acting on the CH-CH group of donors. It is involved in the biological process described with lipid metabolic process	0.00745706	5.94703	0.00102191	8.30822			0.00198818	7.377	0.000473619	8.47513			0.00110473	7.44754	0.000101907	8.0054			GO:0003674,GO:0003824,GO:0003865,GO:0005575,GO:0005622,GO:0005623,GO:0005737,GO:0005783,GO:0005789,GO:0006066,GO:0006464,GO:0006486,GO:0006487,GO:0006488,GO:0006489,GO:0006490,GO:0006629,GO:0006644,GO:0006694,GO:0006702,GO:0006720,GO:0006793,GO:0006796,GO:0006807,GO:0008150,GO:0008152,GO:0008202,GO:0008209,GO:0008300,GO:0008610,GO:0008654,GO:0009056,GO:0009058,GO:0009059,GO:0009100,GO:0009101,GO:…
TRINITY_DN1249_c1_g1_i13	TRINITY_DN1249_c1_g1	*	NCDN	Neurochondrin			2.68781e-07	-23.7161	9.95176e-06	-21.4327									6.55437e-08	-23.4748	1.78168e-07	-23.2729	GO:0001894,GO:0003008,GO:0003012,GO:0005575,GO:0005622,GO:0005623,GO:0005737,GO:0005829,GO:0007275,GO:0007399,GO:0008150,GO:0009987,GO:0010646,GO:0016043,GO:0022008,GO:0023051,GO:0030030,GO:0030154,GO:0030182,GO:0030425,GO:0031175,GO:0032501,GO:0032502,GO:0036477,GO:0042592,GO:0042995,GO:0043005,GO:0043025,GO:0044297,GO:0044424,GO:0044444,GO:0044463,GO:0044464,GO:0045453,GO:0046849,GO:0048167,GO:…
TRINITY_DN1249_c1_g1_i13	TRINITY_DN1249_c1_g1	*	NCDN	Neurochondrin			2.68781e-07	-23.7161	9.95176e-06	-21.4327									6.55437e-08	-23.4748	1.78168e-07	-23.2729	GO:0001894,GO:0003008,GO:0003012,GO:0005575,GO:0005622,GO:0005623,GO:0005737,GO:0005829,GO:0007275,GO:0007399,GO:0008150,GO:0009987,GO:0010646,GO:0016043,GO:0022008,GO:0023051,GO:0030030,GO:0030154,GO:0030182,GO:0030425,GO:0031175,GO:0032501,GO:0032502,GO:0036477,GO:0042592,GO:0042995,GO:0043005,GO:0043025,GO:0044297,GO:0044424,GO:0044444,GO:0044463,GO:0044464,GO:0045453,GO:0046849,GO:0048167,GO:…
TRINITY_DN1249_c1_g1_i13	TRINITY_DN1249_c1_g1	*	NCDN	Neurochondrin			2.68781e-07	-23.7161	9.95176e-06	-21.4327									6.55437e-08	-23.4748	1.78168e-07	-23.2729	GO:0001894,GO:0003008,GO:0003012,GO:0005575,GO:0005622,GO:0005623,GO:0005737,GO:0005829,GO:0007275,GO:0007399,GO:0008150,GO:0009987,GO:0010646,GO:0016043,GO:0022008,GO:0023051,GO:0030030,GO:0030154,GO:0030182,GO:0030425,GO:0031175,GO:0032501,GO:0032502,GO:0036477,GO:0042592,GO:0042995,GO:0043005,GO:0043025,GO:0044297,GO:0044424,GO:0044444,GO:0044463,GO:0044464,GO:0045453,GO:0046849,GO:0048167,GO:…
TRINITY_DN1249_c1_g1_i13	TRINITY_DN1249_c1_g1	*	NCDN	Neurochondrin			2.68781e-07	-23.7161	9.95176e-06	-21.4327									6.55437e-08	-23.4748	1.78168e-07	-23.2729	GO:0001894,GO:0003008,GO:0003012,GO:0005575,GO:0005622,GO:0005623,GO:0005737,GO:0005829,GO:0007275,GO:0007399,GO:0008150,GO:0009987,GO:0010646,GO:0016043,GO:0022008,GO:0023051,GO:0030030,GO:0030154,GO:0030182,GO:0030425,GO:0031175,GO:0032501,GO:0032502,GO:0036477,GO:0042592,GO:0042995,GO:0043005,GO:0043025,GO:0044297,GO:0044424,GO:0044444,GO:0044463,GO:0044464,GO:0045453,GO:0046849,GO:0048167,GO:…
TRINITY_DN1249_c1_g1_i20	TRINITY_DN1249_c1_g1	*	.	protein binding			2.6067e-06	-24.439	2.66445e-05	-22.9108									6.43713e-07	-24.116	7.59301e-05	-20.4062	GO:0003674,GO:0005488,GO:0005515,GO:0005575,GO:0005622,GO:0005623,GO:0005737,GO:0008022,GO:0044424,GO:0044464
TRINITY_DN1249_c1_g1_i20	TRINITY_DN1249_c1_g1	*	.	protein binding			2.6067e-06	-24.439	2.66445e-05	-22.9108									6.43713e-07	-24.116	7.59301e-05	-20.4062	GO:0003674,GO:0005488,GO:0005515,GO:0005575,GO:0005622,GO:0005623,GO:0005737,GO:0008022,GO:0044424,GO:0044464
TRINITY_DN1249_c1_g1_i20	TRINITY_DN1249_c1_g1	*		protein binding			2.6067e-06	-24.439	2.66445e-05	-22.9108									6.43713e-07	-24.116	7.59301e-05	-20.4062	GO:0003674,GO:0005488,GO:0005515,GO:0005575,GO:0005622,GO:0005623,GO:0005737,GO:0008022,GO:0044424,GO:0044464
TRINITY_DN1249_c1_g1_i20	TRINITY_DN1249_c1_g1	*	.	protein binding			2.6067e-06	-24.439	2.66445e-05	-22.9108									6.43713e-07	-24.116	7.59301e-05	-20.4062	GO:0003674,GO:0005488,GO:0005515,GO:0005575,GO:0005622,GO:0005623,GO:0005737,GO:0008022,GO:0044424,GO:0044464
TRINITY_DN125_c0_g1_i13	TRINITY_DN125_c0_g1	*	LDB3	Zinc ion binding													2.30593e-05	25.9836	2.04711e-06	27.7691			GO:0001725,GO:0001952,GO:0003674,GO:0003779,GO:0005080,GO:0005488,GO:0005515,GO:0005575,GO:0005622,GO:0005623,GO:0005634,GO:0005737,GO:0005856,GO:0005886,GO:0005911,GO:0005912,GO:0005913,GO:0005915,GO:0005924,GO:0005925,GO:0005927,GO:0006996,GO:0007010,GO:0007275,GO:0007568,GO:0007610,GO:0007631,GO:0008092,GO:0008150,GO:0008340,GO:0009653,GO:0009987,GO:0010259,GO:0010810,GO:0010927,GO:0015629,GO:…
TRINITY_DN125_c0_g1_i13	TRINITY_DN125_c0_g1	*	LDB3	Zinc ion binding													2.30593e-05	25.9836	2.04711e-06	27.7691			GO:0001725,GO:0001952,GO:0003674,GO:0003779,GO:0005080,GO:0005488,GO:0005515,GO:0005575,GO:0005622,GO:0005623,GO:0005634,GO:0005737,GO:0005856,GO:0005886,GO:0005911,GO:0005912,GO:0005913,GO:0005915,GO:0005924,GO:0005925,GO:0005927,GO:0006996,GO:0007010,GO:0007275,GO:0007568,GO:0007610,GO:0007631,GO:0008092,GO:0008150,GO:0008340,GO:0009653,GO:0009987,GO:0010259,GO:0010810,GO:0010927,GO:0015629,GO:…
TRINITY_DN125_c0_g1_i7	TRINITY_DN125_c0_g1	*	LDB3	Zinc ion binding															6.07596e-21	-2.51263	5.08124e-14	-2.06032	GO:0001725,GO:0001952,GO:0003674,GO:0003779,GO:0005080,GO:0005488,GO:0005515,GO:0005575,GO:0005622,GO:0005623,GO:0005634,GO:0005737,GO:0005856,GO:0005886,GO:0005911,GO:0005912,GO:0005913,GO:0005915,GO:0005924,GO:0005925,GO:0005927,GO:0006996,GO:0007010,GO:0007275,GO:0007568,GO:0007610,GO:0007631,GO:0008092,GO:0008150,GO:0008340,GO:0009653,GO:0009987,GO:0010259,GO:0010810,GO:0010927,GO:0015629,GO:…
TRINITY_DN125_c0_g1_i7	TRINITY_DN125_c0_g1	*	LDB3	Zinc ion binding															6.07596e-21	-2.51263	5.08124e-14	-2.06032	GO:0001725,GO:0001952,GO:0003674,GO:0003779,GO:0005080,GO:0005488,GO:0005515,GO:0005575,GO:0005622,GO:0005623,GO:0005634,GO:0005737,GO:0005856,GO:0005886,GO:0005911,GO:0005912,GO:0005913,GO:0005915,GO:0005924,GO:0005925,GO:0005927,GO:0006996,GO:0007010,GO:0007275,GO:0007568,GO:0007610,GO:0007631,GO:0008092,GO:0008150,GO:0008340,GO:0009653,GO:0009987,GO:0010259,GO:0010810,GO:0010927,GO:0015629,GO:…
TRINITY_DN1250_c1_g2_i8	TRINITY_DN1250_c1_g2		.	Mab-21									3.51684e-07	-20.0476	1.07711e-05	-18.52			9.00171e-42	-49.1421	4.91944e-43	-49.9167	.
TRINITY_DN1250_c1_g2_i8	TRINITY_DN1250_c1_g2		.	Mab-21									3.51684e-07	-20.0476	1.07711e-05	-18.52			9.00171e-42	-49.1421	4.91944e-43	-49.9167	.
TRINITY_DN1250_c1_g2_i8	TRINITY_DN1250_c1_g2			Mab-21									3.51684e-07	-20.0476	1.07711e-05	-18.52			9.00171e-42	-49.1421	4.91944e-43	-49.9167	.
TRINITY_DN1250_c1_g2_i8	TRINITY_DN1250_c1_g2		.	Mab-21									3.51684e-07	-20.0476	1.07711e-05	-18.52			9.00171e-42	-49.1421	4.91944e-43	-49.9167	.
TRINITY_DN12510_c0_g1_i18	TRINITY_DN12510_c0_g1	*	SIN3A	It is involved in the biological process described with regulation of transcription, D-templated									0.0113492	-3.75864			0.0294554	-2.47262					GO:0000003,GO:0000118,GO:0000122,GO:0000228,GO:0000775,GO:0000776,GO:0000785,GO:0000790,GO:0000791,GO:0000803,GO:0000805,GO:0000806,GO:0000976,GO:0001067,GO:0001085,GO:0001102,GO:0001103,GO:0001667,GO:0001678,GO:0001701,GO:0001708,GO:0001741,GO:0002119,GO:0002164,GO:0002218,GO:0002230,GO:0002244,GO:0002253,GO:0002376,GO:0002520,GO:0002682,GO:0002684,GO:0002697,GO:0002831,GO:0003006,GO:0003674,GO:…
TRINITY_DN12510_c0_g1_i18	TRINITY_DN12510_c0_g1	*	SIN3A	It is involved in the biological process described with regulation of transcription, D-templated									0.0113492	-3.75864			0.0294554	-2.47262					GO:0000003,GO:0000118,GO:0000122,GO:0000228,GO:0000775,GO:0000776,GO:0000785,GO:0000790,GO:0000791,GO:0000803,GO:0000805,GO:0000806,GO:0000976,GO:0001067,GO:0001085,GO:0001102,GO:0001103,GO:0001667,GO:0001678,GO:0001701,GO:0001708,GO:0001741,GO:0002119,GO:0002164,GO:0002218,GO:0002230,GO:0002244,GO:0002253,GO:0002376,GO:0002520,GO:0002682,GO:0002684,GO:0002697,GO:0002831,GO:0003006,GO:0003674,GO:…
TRINITY_DN12510_c0_g1_i26	TRINITY_DN12510_c0_g1	*	SIN3A	It is involved in the biological process described with regulation of transcription, D-templated	1.25892e-10	21.2518	2.13251e-11	21.9307			3.34595e-10	20.728	5.50339e-16	25.2998			1.94076e-14	24.2007	1.55758e-17	26.4314			GO:0000003,GO:0000118,GO:0000122,GO:0000228,GO:0000775,GO:0000776,GO:0000785,GO:0000790,GO:0000791,GO:0000803,GO:0000805,GO:0000806,GO:0000976,GO:0001067,GO:0001085,GO:0001102,GO:0001103,GO:0001667,GO:0001678,GO:0001701,GO:0001708,GO:0001741,GO:0002119,GO:0002164,GO:0002218,GO:0002230,GO:0002244,GO:0002253,GO:0002376,GO:0002520,GO:0002682,GO:0002684,GO:0002697,GO:0002831,GO:0003006,GO:0003674,GO:…
TRINITY_DN12510_c0_g1_i26	TRINITY_DN12510_c0_g1	*	SIN3A	It is involved in the biological process described with regulation of transcription, D-templated	1.25892e-10	21.2518	2.13251e-11	21.9307			3.34595e-10	20.728	5.50339e-16	25.2998			1.94076e-14	24.2007	1.55758e-17	26.4314			GO:0000003,GO:0000118,GO:0000122,GO:0000228,GO:0000775,GO:0000776,GO:0000785,GO:0000790,GO:0000791,GO:0000803,GO:0000805,GO:0000806,GO:0000976,GO:0001067,GO:0001085,GO:0001102,GO:0001103,GO:0001667,GO:0001678,GO:0001701,GO:0001708,GO:0001741,GO:0002119,GO:0002164,GO:0002218,GO:0002230,GO:0002244,GO:0002253,GO:0002376,GO:0002520,GO:0002682,GO:0002684,GO:0002697,GO:0002831,GO:0003006,GO:0003674,GO:…
TRINITY_DN12510_c0_g1_i26	TRINITY_DN12510_c0_g1	*	SIN3A	It is involved in the biological process described with regulation of transcription, D-templated	1.25892e-10	21.2518	2.13251e-11	21.9307			3.34595e-10	20.728	5.50339e-16	25.2998			1.94076e-14	24.2007	1.55758e-17	26.4314			GO:0000003,GO:0000118,GO:0000122,GO:0000228,GO:0000775,GO:0000776,GO:0000785,GO:0000790,GO:0000791,GO:0000803,GO:0000805,GO:0000806,GO:0000976,GO:0001067,GO:0001085,GO:0001102,GO:0001103,GO:0001667,GO:0001678,GO:0001701,GO:0001708,GO:0001741,GO:0002119,GO:0002164,GO:0002218,GO:0002230,GO:0002244,GO:0002253,GO:0002376,GO:0002520,GO:0002682,GO:0002684,GO:0002697,GO:0002831,GO:0003006,GO:0003674,GO:…
TRINITY_DN12510_c0_g1_i26	TRINITY_DN12510_c0_g1	*	SIN3A	It is involved in the biological process described with regulation of transcription, D-templated	1.25892e-10	21.2518	2.13251e-11	21.9307			3.34595e-10	20.728	5.50339e-16	25.2998			1.94076e-14	24.2007	1.55758e-17	26.4314			GO:0000003,GO:0000118,GO:0000122,GO:0000228,GO:0000775,GO:0000776,GO:0000785,GO:0000790,GO:0000791,GO:0000803,GO:0000805,GO:0000806,GO:0000976,GO:0001067,GO:0001085,GO:0001102,GO:0001103,GO:0001667,GO:0001678,GO:0001701,GO:0001708,GO:0001741,GO:0002119,GO:0002164,GO:0002218,GO:0002230,GO:0002244,GO:0002253,GO:0002376,GO:0002520,GO:0002682,GO:0002684,GO:0002697,GO:0002831,GO:0003006,GO:0003674,GO:…
TRINITY_DN12510_c0_g1_i26	TRINITY_DN12510_c0_g1	*	SIN3A	It is involved in the biological process described with regulation of transcription, D-templated	1.25892e-10	21.2518	2.13251e-11	21.9307			3.34595e-10	20.728	5.50339e-16	25.2998			1.94076e-14	24.2007	1.55758e-17	26.4314			GO:0000003,GO:0000118,GO:0000122,GO:0000228,GO:0000775,GO:0000776,GO:0000785,GO:0000790,GO:0000791,GO:0000803,GO:0000805,GO:0000806,GO:0000976,GO:0001067,GO:0001085,GO:0001102,GO:0001103,GO:0001667,GO:0001678,GO:0001701,GO:0001708,GO:0001741,GO:0002119,GO:0002164,GO:0002218,GO:0002230,GO:0002244,GO:0002253,GO:0002376,GO:0002520,GO:0002682,GO:0002684,GO:0002697,GO:0002831,GO:0003006,GO:0003674,GO:…
TRINITY_DN12510_c0_g1_i26	TRINITY_DN12510_c0_g1	*	SIN3A	It is involved in the biological process described with regulation of transcription, D-templated	1.25892e-10	21.2518	2.13251e-11	21.9307			3.34595e-10	20.728	5.50339e-16	25.2998			1.94076e-14	24.2007	1.55758e-17	26.4314			GO:0000003,GO:0000118,GO:0000122,GO:0000228,GO:0000775,GO:0000776,GO:0000785,GO:0000790,GO:0000791,GO:0000803,GO:0000805,GO:0000806,GO:0000976,GO:0001067,GO:0001085,GO:0001102,GO:0001103,GO:0001667,GO:0001678,GO:0001701,GO:0001708,GO:0001741,GO:0002119,GO:0002164,GO:0002218,GO:0002230,GO:0002244,GO:0002253,GO:0002376,GO:0002520,GO:0002682,GO:0002684,GO:0002697,GO:0002831,GO:0003006,GO:0003674,GO:…
TRINITY_DN12510_c0_g1_i41	TRINITY_DN12510_c0_g1	*	SIN3A	It is involved in the biological process described with regulation of transcription, D-templated													1.09602e-14	-23.4789			1.30046e-11	20.8836	GO:0000003,GO:0000118,GO:0000122,GO:0000228,GO:0000775,GO:0000776,GO:0000785,GO:0000790,GO:0000791,GO:0000803,GO:0000805,GO:0000806,GO:0000976,GO:0001067,GO:0001085,GO:0001102,GO:0001103,GO:0001667,GO:0001678,GO:0001701,GO:0001708,GO:0001741,GO:0002119,GO:0002164,GO:0002218,GO:0002230,GO:0002244,GO:0002253,GO:0002376,GO:0002520,GO:0002682,GO:0002684,GO:0002697,GO:0002831,GO:0003006,GO:0003674,GO:…
TRINITY_DN12510_c0_g1_i41	TRINITY_DN12510_c0_g1	*	SIN3A	It is involved in the biological process described with regulation of transcription, D-templated													1.09602e-14	-23.4789			1.30046e-11	20.8836	GO:0000003,GO:0000118,GO:0000122,GO:0000228,GO:0000775,GO:0000776,GO:0000785,GO:0000790,GO:0000791,GO:0000803,GO:0000805,GO:0000806,GO:0000976,GO:0001067,GO:0001085,GO:0001102,GO:0001103,GO:0001667,GO:0001678,GO:0001701,GO:0001708,GO:0001741,GO:0002119,GO:0002164,GO:0002218,GO:0002230,GO:0002244,GO:0002253,GO:0002376,GO:0002520,GO:0002682,GO:0002684,GO:0002697,GO:0002831,GO:0003006,GO:0003674,GO:…
TRINITY_DN12510_c0_g1_i45	TRINITY_DN12510_c0_g1	*	SIN3A	It is involved in the biological process described with regulation of transcription, D-templated	3.09061e-05	27.1257	2.60933e-05	27.0597															GO:0000003,GO:0000118,GO:0000122,GO:0000228,GO:0000775,GO:0000776,GO:0000785,GO:0000790,GO:0000791,GO:0000803,GO:0000805,GO:0000806,GO:0000976,GO:0001067,GO:0001085,GO:0001102,GO:0001103,GO:0001667,GO:0001678,GO:0001701,GO:0001708,GO:0001741,GO:0002119,GO:0002164,GO:0002218,GO:0002230,GO:0002244,GO:0002253,GO:0002376,GO:0002520,GO:0002682,GO:0002684,GO:0002697,GO:0002831,GO:0003006,GO:0003674,GO:…
TRINITY_DN12510_c0_g1_i45	TRINITY_DN12510_c0_g1	*	SIN3A	It is involved in the biological process described with regulation of transcription, D-templated	3.09061e-05	27.1257	2.60933e-05	27.0597															GO:0000003,GO:0000118,GO:0000122,GO:0000228,GO:0000775,GO:0000776,GO:0000785,GO:0000790,GO:0000791,GO:0000803,GO:0000805,GO:0000806,GO:0000976,GO:0001067,GO:0001085,GO:0001102,GO:0001103,GO:0001667,GO:0001678,GO:0001701,GO:0001708,GO:0001741,GO:0002119,GO:0002164,GO:0002218,GO:0002230,GO:0002244,GO:0002253,GO:0002376,GO:0002520,GO:0002682,GO:0002684,GO:0002697,GO:0002831,GO:0003006,GO:0003674,GO:…
TRINITY_DN12510_c0_g1_i46	TRINITY_DN12510_c0_g1	*	SIN3A	It is involved in the biological process described with regulation of transcription, D-templated			1.3309e-05	23.5909	2.27412e-05	23.5732	9.68568e-06	23.5542	1.52967e-05	21.7339			7.03685e-05	21.055	9.98212e-06	22.1737			GO:0000003,GO:0000118,GO:0000122,GO:0000228,GO:0000775,GO:0000776,GO:0000785,GO:0000790,GO:0000791,GO:0000803,GO:0000805,GO:0000806,GO:0000976,GO:0001067,GO:0001085,GO:0001102,GO:0001103,GO:0001667,GO:0001678,GO:0001701,GO:0001708,GO:0001741,GO:0002119,GO:0002164,GO:0002218,GO:0002230,GO:0002244,GO:0002253,GO:0002376,GO:0002520,GO:0002682,GO:0002684,GO:0002697,GO:0002831,GO:0003006,GO:0003674,GO:…
TRINITY_DN12510_c0_g1_i46	TRINITY_DN12510_c0_g1	*	SIN3A	It is involved in the biological process described with regulation of transcription, D-templated			1.3309e-05	23.5909	2.27412e-05	23.5732	9.68568e-06	23.5542	1.52967e-05	21.7339			7.03685e-05	21.055	9.98212e-06	22.1737			GO:0000003,GO:0000118,GO:0000122,GO:0000228,GO:0000775,GO:0000776,GO:0000785,GO:0000790,GO:0000791,GO:0000803,GO:0000805,GO:0000806,GO:0000976,GO:0001067,GO:0001085,GO:0001102,GO:0001103,GO:0001667,GO:0001678,GO:0001701,GO:0001708,GO:0001741,GO:0002119,GO:0002164,GO:0002218,GO:0002230,GO:0002244,GO:0002253,GO:0002376,GO:0002520,GO:0002682,GO:0002684,GO:0002697,GO:0002831,GO:0003006,GO:0003674,GO:…
TRINITY_DN12510_c0_g1_i46	TRINITY_DN12510_c0_g1	*	SIN3A	It is involved in the biological process described with regulation of transcription, D-templated			1.3309e-05	23.5909	2.27412e-05	23.5732	9.68568e-06	23.5542	1.52967e-05	21.7339			7.03685e-05	21.055	9.98212e-06	22.1737			GO:0000003,GO:0000118,GO:0000122,GO:0000228,GO:0000775,GO:0000776,GO:0000785,GO:0000790,GO:0000791,GO:0000803,GO:0000805,GO:0000806,GO:0000976,GO:0001067,GO:0001085,GO:0001102,GO:0001103,GO:0001667,GO:0001678,GO:0001701,GO:0001708,GO:0001741,GO:0002119,GO:0002164,GO:0002218,GO:0002230,GO:0002244,GO:0002253,GO:0002376,GO:0002520,GO:0002682,GO:0002684,GO:0002697,GO:0002831,GO:0003006,GO:0003674,GO:…
TRINITY_DN12510_c0_g1_i46	TRINITY_DN12510_c0_g1	*	SIN3A	It is involved in the biological process described with regulation of transcription, D-templated			1.3309e-05	23.5909	2.27412e-05	23.5732	9.68568e-06	23.5542	1.52967e-05	21.7339			7.03685e-05	21.055	9.98212e-06	22.1737			GO:0000003,GO:0000118,GO:0000122,GO:0000228,GO:0000775,GO:0000776,GO:0000785,GO:0000790,GO:0000791,GO:0000803,GO:0000805,GO:0000806,GO:0000976,GO:0001067,GO:0001085,GO:0001102,GO:0001103,GO:0001667,GO:0001678,GO:0001701,GO:0001708,GO:0001741,GO:0002119,GO:0002164,GO:0002218,GO:0002230,GO:0002244,GO:0002253,GO:0002376,GO:0002520,GO:0002682,GO:0002684,GO:0002697,GO:0002831,GO:0003006,GO:0003674,GO:…
TRINITY_DN12510_c0_g1_i46	TRINITY_DN12510_c0_g1	*	SIN3A	It is involved in the biological process described with regulation of transcription, D-templated			1.3309e-05	23.5909	2.27412e-05	23.5732	9.68568e-06	23.5542	1.52967e-05	21.7339			7.03685e-05	21.055	9.98212e-06	22.1737			GO:0000003,GO:0000118,GO:0000122,GO:0000228,GO:0000775,GO:0000776,GO:0000785,GO:0000790,GO:0000791,GO:0000803,GO:0000805,GO:0000806,GO:0000976,GO:0001067,GO:0001085,GO:0001102,GO:0001103,GO:0001667,GO:0001678,GO:0001701,GO:0001708,GO:0001741,GO:0002119,GO:0002164,GO:0002218,GO:0002230,GO:0002244,GO:0002253,GO:0002376,GO:0002520,GO:0002682,GO:0002684,GO:0002697,GO:0002831,GO:0003006,GO:0003674,GO:…
TRINITY_DN12510_c0_g1_i46	TRINITY_DN12510_c0_g1	*	SIN3A	It is involved in the biological process described with regulation of transcription, D-templated			1.3309e-05	23.5909	2.27412e-05	23.5732	9.68568e-06	23.5542	1.52967e-05	21.7339			7.03685e-05	21.055	9.98212e-06	22.1737			GO:0000003,GO:0000118,GO:0000122,GO:0000228,GO:0000775,GO:0000776,GO:0000785,GO:0000790,GO:0000791,GO:0000803,GO:0000805,GO:0000806,GO:0000976,GO:0001067,GO:0001085,GO:0001102,GO:0001103,GO:0001667,GO:0001678,GO:0001701,GO:0001708,GO:0001741,GO:0002119,GO:0002164,GO:0002218,GO:0002230,GO:0002244,GO:0002253,GO:0002376,GO:0002520,GO:0002682,GO:0002684,GO:0002697,GO:0002831,GO:0003006,GO:0003674,GO:…
TRINITY_DN12510_c0_g1_i8	TRINITY_DN12510_c0_g1	*	SIN3A	It is involved in the biological process described with regulation of transcription, D-templated	1.4737e-06	23.1742	1.19531e-06	23.1394			1.43039e-07	24.4317	1.29912e-07	23.3813			5.16091e-08	24.6451	1.32954e-08	25.0778			GO:0000003,GO:0000118,GO:0000122,GO:0000228,GO:0000775,GO:0000776,GO:0000785,GO:0000790,GO:0000791,GO:0000803,GO:0000805,GO:0000806,GO:0000976,GO:0001067,GO:0001085,GO:0001102,GO:0001103,GO:0001667,GO:0001678,GO:0001701,GO:0001708,GO:0001741,GO:0002119,GO:0002164,GO:0002218,GO:0002230,GO:0002244,GO:0002253,GO:0002376,GO:0002520,GO:0002682,GO:0002684,GO:0002697,GO:0002831,GO:0003006,GO:0003674,GO:…
TRINITY_DN12510_c0_g1_i8	TRINITY_DN12510_c0_g1	*	SIN3A	It is involved in the biological process described with regulation of transcription, D-templated	1.4737e-06	23.1742	1.19531e-06	23.1394			1.43039e-07	24.4317	1.29912e-07	23.3813			5.16091e-08	24.6451	1.32954e-08	25.0778			GO:0000003,GO:0000118,GO:0000122,GO:0000228,GO:0000775,GO:0000776,GO:0000785,GO:0000790,GO:0000791,GO:0000803,GO:0000805,GO:0000806,GO:0000976,GO:0001067,GO:0001085,GO:0001102,GO:0001103,GO:0001667,GO:0001678,GO:0001701,GO:0001708,GO:0001741,GO:0002119,GO:0002164,GO:0002218,GO:0002230,GO:0002244,GO:0002253,GO:0002376,GO:0002520,GO:0002682,GO:0002684,GO:0002697,GO:0002831,GO:0003006,GO:0003674,GO:…
TRINITY_DN12510_c0_g1_i8	TRINITY_DN12510_c0_g1	*	SIN3A	It is involved in the biological process described with regulation of transcription, D-templated	1.4737e-06	23.1742	1.19531e-06	23.1394			1.43039e-07	24.4317	1.29912e-07	23.3813			5.16091e-08	24.6451	1.32954e-08	25.0778			GO:0000003,GO:0000118,GO:0000122,GO:0000228,GO:0000775,GO:0000776,GO:0000785,GO:0000790,GO:0000791,GO:0000803,GO:0000805,GO:0000806,GO:0000976,GO:0001067,GO:0001085,GO:0001102,GO:0001103,GO:0001667,GO:0001678,GO:0001701,GO:0001708,GO:0001741,GO:0002119,GO:0002164,GO:0002218,GO:0002230,GO:0002244,GO:0002253,GO:0002376,GO:0002520,GO:0002682,GO:0002684,GO:0002697,GO:0002831,GO:0003006,GO:0003674,GO:…
TRINITY_DN12510_c0_g1_i8	TRINITY_DN12510_c0_g1	*	SIN3A	It is involved in the biological process described with regulation of transcription, D-templated	1.4737e-06	23.1742	1.19531e-06	23.1394			1.43039e-07	24.4317	1.29912e-07	23.3813			5.16091e-08	24.6451	1.32954e-08	25.0778			GO:0000003,GO:0000118,GO:0000122,GO:0000228,GO:0000775,GO:0000776,GO:0000785,GO:0000790,GO:0000791,GO:0000803,GO:0000805,GO:0000806,GO:0000976,GO:0001067,GO:0001085,GO:0001102,GO:0001103,GO:0001667,GO:0001678,GO:0001701,GO:0001708,GO:0001741,GO:0002119,GO:0002164,GO:0002218,GO:0002230,GO:0002244,GO:0002253,GO:0002376,GO:0002520,GO:0002682,GO:0002684,GO:0002697,GO:0002831,GO:0003006,GO:0003674,GO:…
TRINITY_DN12510_c0_g1_i8	TRINITY_DN12510_c0_g1	*	SIN3A	It is involved in the biological process described with regulation of transcription, D-templated	1.4737e-06	23.1742	1.19531e-06	23.1394			1.43039e-07	24.4317	1.29912e-07	23.3813			5.16091e-08	24.6451	1.32954e-08	25.0778			GO:0000003,GO:0000118,GO:0000122,GO:0000228,GO:0000775,GO:0000776,GO:0000785,GO:0000790,GO:0000791,GO:0000803,GO:0000805,GO:0000806,GO:0000976,GO:0001067,GO:0001085,GO:0001102,GO:0001103,GO:0001667,GO:0001678,GO:0001701,GO:0001708,GO:0001741,GO:0002119,GO:0002164,GO:0002218,GO:0002230,GO:0002244,GO:0002253,GO:0002376,GO:0002520,GO:0002682,GO:0002684,GO:0002697,GO:0002831,GO:0003006,GO:0003674,GO:…
TRINITY_DN12510_c0_g1_i8	TRINITY_DN12510_c0_g1	*	SIN3A	It is involved in the biological process described with regulation of transcription, D-templated	1.4737e-06	23.1742	1.19531e-06	23.1394			1.43039e-07	24.4317	1.29912e-07	23.3813			5.16091e-08	24.6451	1.32954e-08	25.0778			GO:0000003,GO:0000118,GO:0000122,GO:0000228,GO:0000775,GO:0000776,GO:0000785,GO:0000790,GO:0000791,GO:0000803,GO:0000805,GO:0000806,GO:0000976,GO:0001067,GO:0001085,GO:0001102,GO:0001103,GO:0001667,GO:0001678,GO:0001701,GO:0001708,GO:0001741,GO:0002119,GO:0002164,GO:0002218,GO:0002230,GO:0002244,GO:0002253,GO:0002376,GO:0002520,GO:0002682,GO:0002684,GO:0002697,GO:0002831,GO:0003006,GO:0003674,GO:…
TRINITY_DN12510_c0_g1_i9	TRINITY_DN12510_c0_g1	*	SIN3A	It is involved in the biological process described with regulation of transcription, D-templated			0.00306179	18.1631	0.00528215	17.7433	0.00140057	19.54	0.000203353	20.7853					6.65782e-05	22.0861	0.000106642	22.4991	GO:0000003,GO:0000118,GO:0000122,GO:0000228,GO:0000775,GO:0000776,GO:0000785,GO:0000790,GO:0000791,GO:0000803,GO:0000805,GO:0000806,GO:0000976,GO:0001067,GO:0001085,GO:0001102,GO:0001103,GO:0001667,GO:0001678,GO:0001701,GO:0001708,GO:0001741,GO:0002119,GO:0002164,GO:0002218,GO:0002230,GO:0002244,GO:0002253,GO:0002376,GO:0002520,GO:0002682,GO:0002684,GO:0002697,GO:0002831,GO:0003006,GO:0003674,GO:…
TRINITY_DN12510_c0_g1_i9	TRINITY_DN12510_c0_g1	*	SIN3A	It is involved in the biological process described with regulation of transcription, D-templated			0.00306179	18.1631	0.00528215	17.7433	0.00140057	19.54	0.000203353	20.7853					6.65782e-05	22.0861	0.000106642	22.4991	GO:0000003,GO:0000118,GO:0000122,GO:0000228,GO:0000775,GO:0000776,GO:0000785,GO:0000790,GO:0000791,GO:0000803,GO:0000805,GO:0000806,GO:0000976,GO:0001067,GO:0001085,GO:0001102,GO:0001103,GO:0001667,GO:0001678,GO:0001701,GO:0001708,GO:0001741,GO:0002119,GO:0002164,GO:0002218,GO:0002230,GO:0002244,GO:0002253,GO:0002376,GO:0002520,GO:0002682,GO:0002684,GO:0002697,GO:0002831,GO:0003006,GO:0003674,GO:…
TRINITY_DN12510_c0_g1_i9	TRINITY_DN12510_c0_g1	*	SIN3A	It is involved in the biological process described with regulation of transcription, D-templated			0.00306179	18.1631	0.00528215	17.7433	0.00140057	19.54	0.000203353	20.7853					6.65782e-05	22.0861	0.000106642	22.4991	GO:0000003,GO:0000118,GO:0000122,GO:0000228,GO:0000775,GO:0000776,GO:0000785,GO:0000790,GO:0000791,GO:0000803,GO:0000805,GO:0000806,GO:0000976,GO:0001067,GO:0001085,GO:0001102,GO:0001103,GO:0001667,GO:0001678,GO:0001701,GO:0001708,GO:0001741,GO:0002119,GO:0002164,GO:0002218,GO:0002230,GO:0002244,GO:0002253,GO:0002376,GO:0002520,GO:0002682,GO:0002684,GO:0002697,GO:0002831,GO:0003006,GO:0003674,GO:…
TRINITY_DN12510_c0_g1_i9	TRINITY_DN12510_c0_g1	*	SIN3A	It is involved in the biological process described with regulation of transcription, D-templated			0.00306179	18.1631	0.00528215	17.7433	0.00140057	19.54	0.000203353	20.7853					6.65782e-05	22.0861	0.000106642	22.4991	GO:0000003,GO:0000118,GO:0000122,GO:0000228,GO:0000775,GO:0000776,GO:0000785,GO:0000790,GO:0000791,GO:0000803,GO:0000805,GO:0000806,GO:0000976,GO:0001067,GO:0001085,GO:0001102,GO:0001103,GO:0001667,GO:0001678,GO:0001701,GO:0001708,GO:0001741,GO:0002119,GO:0002164,GO:0002218,GO:0002230,GO:0002244,GO:0002253,GO:0002376,GO:0002520,GO:0002682,GO:0002684,GO:0002697,GO:0002831,GO:0003006,GO:0003674,GO:…
TRINITY_DN12510_c0_g1_i9	TRINITY_DN12510_c0_g1	*	SIN3A	It is involved in the biological process described with regulation of transcription, D-templated			0.00306179	18.1631	0.00528215	17.7433	0.00140057	19.54	0.000203353	20.7853					6.65782e-05	22.0861	0.000106642	22.4991	GO:0000003,GO:0000118,GO:0000122,GO:0000228,GO:0000775,GO:0000776,GO:0000785,GO:0000790,GO:0000791,GO:0000803,GO:0000805,GO:0000806,GO:0000976,GO:0001067,GO:0001085,GO:0001102,GO:0001103,GO:0001667,GO:0001678,GO:0001701,GO:0001708,GO:0001741,GO:0002119,GO:0002164,GO:0002218,GO:0002230,GO:0002244,GO:0002253,GO:0002376,GO:0002520,GO:0002682,GO:0002684,GO:0002697,GO:0002831,GO:0003006,GO:0003674,GO:…
TRINITY_DN12510_c0_g1_i9	TRINITY_DN12510_c0_g1	*	SIN3A	It is involved in the biological process described with regulation of transcription, D-templated			0.00306179	18.1631	0.00528215	17.7433	0.00140057	19.54	0.000203353	20.7853					6.65782e-05	22.0861	0.000106642	22.4991	GO:0000003,GO:0000118,GO:0000122,GO:0000228,GO:0000775,GO:0000776,GO:0000785,GO:0000790,GO:0000791,GO:0000803,GO:0000805,GO:0000806,GO:0000976,GO:0001067,GO:0001085,GO:0001102,GO:0001103,GO:0001667,GO:0001678,GO:0001701,GO:0001708,GO:0001741,GO:0002119,GO:0002164,GO:0002218,GO:0002230,GO:0002244,GO:0002253,GO:0002376,GO:0002520,GO:0002682,GO:0002684,GO:0002697,GO:0002831,GO:0003006,GO:0003674,GO:…
TRINITY_DN12512_c0_g1_i11	TRINITY_DN12512_c0_g1	*		Belongs to the MIP aquaporin (TC 1.A.8) family			0.000994294	-2.15289															GO:0003008,GO:0003014,GO:0003674,GO:0005215,GO:0005372,GO:0005575,GO:0005623,GO:0005886,GO:0005887,GO:0006810,GO:0006811,GO:0006833,GO:0008150,GO:0015250,GO:0015267,GO:0015318,GO:0016020,GO:0016021,GO:0022803,GO:0022838,GO:0022857,GO:0031224,GO:0031226,GO:0032501,GO:0034220,GO:0042044,GO:0044425,GO:0044459,GO:0044464,GO:0051179,GO:0051234,GO:0055085,GO:0071944
TRINITY_DN1252_c0_g1_i1	TRINITY_DN1252_c0_g1	*	Mlc1	Calcium ion binding															0.000331688	-2.84626			GO:0000146,GO:0003008,GO:0003012,GO:0003674,GO:0003774,GO:0003824,GO:0005575,GO:0005622,GO:0005623,GO:0005737,GO:0005856,GO:0005859,GO:0006936,GO:0007498,GO:0008150,GO:0009888,GO:0015629,GO:0016459,GO:0016460,GO:0016462,GO:0016787,GO:0016817,GO:0016818,GO:0017111,GO:0032501,GO:0032502,GO:0032991,GO:0043226,GO:0043228,GO:0043229,GO:0043232,GO:0043292,GO:0044422,GO:0044424,GO:0044430,GO:0044444,GO:…
TRINITY_DN1254_c0_g1_i13	TRINITY_DN1254_c0_g1			Converts sphingomyelin to ceramide															0.00750618	-4.02308			.
TRINITY_DN1254_c0_g1_i14	TRINITY_DN1254_c0_g1			Converts sphingomyelin to ceramide																	6.86503e-05	-2.61577	.
TRINITY_DN1254_c0_g1_i15	TRINITY_DN1254_c0_g1			Converts sphingomyelin to ceramide															6.41873e-27	-24.4631	4.783e-24	-23.2456	.
TRINITY_DN1254_c0_g1_i15	TRINITY_DN1254_c0_g1		.	Converts sphingomyelin to ceramide															6.41873e-27	-24.4631	4.783e-24	-23.2456	.
TRINITY_DN1254_c0_g1_i16	TRINITY_DN1254_c0_g1			Converts sphingomyelin to ceramide															0.0165331	-2.34178			.
TRINITY_DN1254_c0_g1_i20	TRINITY_DN1254_c0_g1			Converts sphingomyelin to ceramide															0.0155378	-2.24776			.
TRINITY_DN1254_c0_g1_i23	TRINITY_DN1254_c0_g1		.	Converts sphingomyelin to ceramide	0.000381848	21.3692	0.000557634	20.542			0.000406201	20.5954	9.31279e-05	20.7835			0.000287265	20.324	3.49274e-05	21.7568			.
TRINITY_DN1254_c0_g1_i23	TRINITY_DN1254_c0_g1		.	Converts sphingomyelin to ceramide	0.000381848	21.3692	0.000557634	20.542			0.000406201	20.5954	9.31279e-05	20.7835			0.000287265	20.324	3.49274e-05	21.7568			.
TRINITY_DN1254_c0_g1_i23	TRINITY_DN1254_c0_g1		.	Converts sphingomyelin to ceramide	0.000381848	21.3692	0.000557634	20.542			0.000406201	20.5954	9.31279e-05	20.7835			0.000287265	20.324	3.49274e-05	21.7568			.
TRINITY_DN1254_c0_g1_i23	TRINITY_DN1254_c0_g1			Converts sphingomyelin to ceramide	0.000381848	21.3692	0.000557634	20.542			0.000406201	20.5954	9.31279e-05	20.7835			0.000287265	20.324	3.49274e-05	21.7568			.
TRINITY_DN1254_c0_g1_i23	TRINITY_DN1254_c0_g1		.	Converts sphingomyelin to ceramide	0.000381848	21.3692	0.000557634	20.542			0.000406201	20.5954	9.31279e-05	20.7835			0.000287265	20.324	3.49274e-05	21.7568			.
TRINITY_DN1254_c0_g1_i23	TRINITY_DN1254_c0_g1		.	Converts sphingomyelin to ceramide	0.000381848	21.3692	0.000557634	20.542			0.000406201	20.5954	9.31279e-05	20.7835			0.000287265	20.324	3.49274e-05	21.7568			.
TRINITY_DN1254_c0_g1_i3	TRINITY_DN1254_c0_g1			Converts sphingomyelin to ceramide															0.000667603	-3.15669			.
TRINITY_DN12565_c0_g1_i1	TRINITY_DN12565_c0_g1	*		GTP binding. It is involved in the biological process described with															0.000233405	2.08692			GO:0000166,GO:0001882,GO:0001883,GO:0003008,GO:0003674,GO:0003824,GO:0003924,GO:0005488,GO:0005525,GO:0005575,GO:0005623,GO:0005886,GO:0007154,GO:0007165,GO:0007264,GO:0007610,GO:0007611,GO:0007613,GO:0007615,GO:0008150,GO:0009898,GO:0009987,GO:0010959,GO:0016020,GO:0016462,GO:0016787,GO:0016817,GO:0016818,GO:0017076,GO:0017111,GO:0019001,GO:0022898,GO:0023052,GO:0032409,GO:0032410,GO:0032412,GO:…
TRINITY_DN12572_c0_g1_i3	TRINITY_DN12572_c0_g1	*		Lipase																	0.00983664	-2.17205	GO:0003674,GO:0003824,GO:0006629,GO:0008150,GO:0008152,GO:0009056,GO:0016042,GO:0016298,GO:0016787,GO:0016788,GO:0044238,GO:0071704,GO:1901575
TRINITY_DN12584_c0_g1_i1	TRINITY_DN12584_c0_g1	*		Insect pheromone-binding family, A10/OS-D																	0.00195369	2.51473	GO:0005575,GO:0005576
TRINITY_DN1259_c0_g1_i11	TRINITY_DN1259_c0_g1	*	GLYATL3	N-acetyltransferase activity															7.59648e-06	-20.4771	9.48332e-06	-20.9416	GO:0006325,GO:0006464,GO:0006473,GO:0006475,GO:0006807,GO:0006996,GO:0008150,GO:0008152,GO:0009987,GO:0016043,GO:0016569,GO:0016570,GO:0016573,GO:0018193,GO:0018205,GO:0018393,GO:0018394,GO:0019538,GO:0036211,GO:0043170,GO:0043412,GO:0043543,GO:0044237,GO:0044238,GO:0044260,GO:0044267,GO:0051276,GO:0071704,GO:0071840,GO:1901564
TRINITY_DN1259_c0_g1_i11	TRINITY_DN1259_c0_g1	*	GLYATL3	N-acetyltransferase activity															7.59648e-06	-20.4771	9.48332e-06	-20.9416	GO:0006325,GO:0006464,GO:0006473,GO:0006475,GO:0006807,GO:0006996,GO:0008150,GO:0008152,GO:0009987,GO:0016043,GO:0016569,GO:0016570,GO:0016573,GO:0018193,GO:0018205,GO:0018393,GO:0018394,GO:0019538,GO:0036211,GO:0043170,GO:0043412,GO:0043543,GO:0044237,GO:0044238,GO:0044260,GO:0044267,GO:0051276,GO:0071704,GO:0071840,GO:1901564
TRINITY_DN12605_c0_g1_i2	TRINITY_DN12605_c0_g1	*	HIST1H3D	Histone cluster 1	0.0377303	2.43294	0.0245652	2.46855					0.0204861	2.42737					0.000703528	6.1683			GO:0000228,GO:0000785,GO:0000786,GO:0000788,GO:0000790,GO:0003674,GO:0003676,GO:0003677,GO:0003682,GO:0005488,GO:0005575,GO:0005622,GO:0005623,GO:0005634,GO:0005654,GO:0005694,GO:0006323,GO:0006325,GO:0006333,GO:0006334,GO:0006335,GO:0006996,GO:0008150,GO:0009987,GO:0010468,GO:0016043,GO:0019222,GO:0022607,GO:0031490,GO:0031491,GO:0031492,GO:0031497,GO:0031974,GO:0031981,GO:0032991,GO:0032993,GO:…
TRINITY_DN12605_c0_g1_i2	TRINITY_DN12605_c0_g1	*	HIST1H3D	Histone cluster 1	0.0377303	2.43294	0.0245652	2.46855					0.0204861	2.42737					0.000703528	6.1683			GO:0000228,GO:0000785,GO:0000786,GO:0000788,GO:0000790,GO:0003674,GO:0003676,GO:0003677,GO:0003682,GO:0005488,GO:0005575,GO:0005622,GO:0005623,GO:0005634,GO:0005654,GO:0005694,GO:0006323,GO:0006325,GO:0006333,GO:0006334,GO:0006335,GO:0006996,GO:0008150,GO:0009987,GO:0010468,GO:0016043,GO:0019222,GO:0022607,GO:0031490,GO:0031491,GO:0031492,GO:0031497,GO:0031974,GO:0031981,GO:0032991,GO:0032993,GO:…
TRINITY_DN12605_c0_g1_i2	TRINITY_DN12605_c0_g1	*	HIST1H3D	Histone cluster 1	0.0377303	2.43294	0.0245652	2.46855					0.0204861	2.42737					0.000703528	6.1683			GO:0000228,GO:0000785,GO:0000786,GO:0000788,GO:0000790,GO:0003674,GO:0003676,GO:0003677,GO:0003682,GO:0005488,GO:0005575,GO:0005622,GO:0005623,GO:0005634,GO:0005654,GO:0005694,GO:0006323,GO:0006325,GO:0006333,GO:0006334,GO:0006335,GO:0006996,GO:0008150,GO:0009987,GO:0010468,GO:0016043,GO:0019222,GO:0022607,GO:0031490,GO:0031491,GO:0031492,GO:0031497,GO:0031974,GO:0031981,GO:0032991,GO:0032993,GO:…
TRINITY_DN12605_c0_g1_i2	TRINITY_DN12605_c0_g1	*	HIST1H3D	Histone cluster 1	0.0377303	2.43294	0.0245652	2.46855					0.0204861	2.42737					0.000703528	6.1683			GO:0000228,GO:0000785,GO:0000786,GO:0000788,GO:0000790,GO:0003674,GO:0003676,GO:0003677,GO:0003682,GO:0005488,GO:0005575,GO:0005622,GO:0005623,GO:0005634,GO:0005654,GO:0005694,GO:0006323,GO:0006325,GO:0006333,GO:0006334,GO:0006335,GO:0006996,GO:0008150,GO:0009987,GO:0010468,GO:0016043,GO:0019222,GO:0022607,GO:0031490,GO:0031491,GO:0031492,GO:0031497,GO:0031974,GO:0031981,GO:0032991,GO:0032993,GO:…
TRINITY_DN12628_c0_g1_i8	TRINITY_DN12628_c0_g1	*	UBAP2	Acts in the nervous system to mediate the control of copulatory organs during courtship			1.42158e-09	-22.0058	1.37315e-09	-22.1633													GO:0000003,GO:0000932,GO:0002009,GO:0002064,GO:0002065,GO:0002066,GO:0003002,GO:0003006,GO:0003674,GO:0005488,GO:0005515,GO:0005575,GO:0005622,GO:0005623,GO:0005634,GO:0005737,GO:0006355,GO:0007163,GO:0007275,GO:0007276,GO:0007281,GO:0007292,GO:0007338,GO:0007339,GO:0007389,GO:0007610,GO:0007617,GO:0007618,GO:0007620,GO:0008037,GO:0008069,GO:0008150,GO:0009566,GO:0009653,GO:0009798,GO:0009888,GO:…
TRINITY_DN12628_c0_g1_i8	TRINITY_DN12628_c0_g1	*	UBAP2	Acts in the nervous system to mediate the control of copulatory organs during courtship			1.42158e-09	-22.0058	1.37315e-09	-22.1633													GO:0000003,GO:0000932,GO:0002009,GO:0002064,GO:0002065,GO:0002066,GO:0003002,GO:0003006,GO:0003674,GO:0005488,GO:0005515,GO:0005575,GO:0005622,GO:0005623,GO:0005634,GO:0005737,GO:0006355,GO:0007163,GO:0007275,GO:0007276,GO:0007281,GO:0007292,GO:0007338,GO:0007339,GO:0007389,GO:0007610,GO:0007617,GO:0007618,GO:0007620,GO:0008037,GO:0008069,GO:0008150,GO:0009566,GO:0009653,GO:0009798,GO:0009888,GO:…
TRINITY_DN12638_c0_g1_i1	TRINITY_DN12638_c0_g1	*	EVX1	Sequence-specific D binding. It is involved in the biological process described with regulation of transcription, D-templated															0.00528239	2.59462			GO:0000122,GO:0000578,GO:0000902,GO:0000904,GO:0000976,GO:0000977,GO:0000980,GO:0000981,GO:0001012,GO:0001067,GO:0001158,GO:0001703,GO:0001708,GO:0001709,GO:0003002,GO:0003007,GO:0003674,GO:0003676,GO:0003677,GO:0003690,GO:0003700,GO:0003705,GO:0005488,GO:0005575,GO:0005622,GO:0005623,GO:0005634,GO:0005654,GO:0006355,GO:0006357,GO:0006928,GO:0006935,GO:0007275,GO:0007350,GO:0007351,GO:0007365,GO:…
TRINITY_DN1265_c0_g1_i12	TRINITY_DN1265_c0_g1	*	ABCB6	It is involved in the biological process described with transmembrane transport	2.80793e-09	-23.2226			2.26137e-09	23.3987													GO:0000041,GO:0000166,GO:0003674,GO:0003824,GO:0005215,GO:0005488,GO:0005524,GO:0005575,GO:0005622,GO:0005623,GO:0005634,GO:0005654,GO:0005737,GO:0005739,GO:0005740,GO:0005741,GO:0005743,GO:0005768,GO:0005773,GO:0005774,GO:0005783,GO:0005794,GO:0005829,GO:0005886,GO:0006725,GO:0006778,GO:0006779,GO:0006807,GO:0006810,GO:0006811,GO:0006812,GO:0006873,GO:0006875,GO:0006879,GO:0006950,GO:0007275,GO:…
TRINITY_DN1265_c0_g1_i12	TRINITY_DN1265_c0_g1	*	ABCB6	It is involved in the biological process described with transmembrane transport	2.80793e-09	-23.2226			2.26137e-09	23.3987													GO:0000041,GO:0000166,GO:0003674,GO:0003824,GO:0005215,GO:0005488,GO:0005524,GO:0005575,GO:0005622,GO:0005623,GO:0005634,GO:0005654,GO:0005737,GO:0005739,GO:0005740,GO:0005741,GO:0005743,GO:0005768,GO:0005773,GO:0005774,GO:0005783,GO:0005794,GO:0005829,GO:0005886,GO:0006725,GO:0006778,GO:0006779,GO:0006807,GO:0006810,GO:0006811,GO:0006812,GO:0006873,GO:0006875,GO:0006879,GO:0006950,GO:0007275,GO:…
TRINITY_DN1265_c0_g1_i2	TRINITY_DN1265_c0_g1	*	ABCB6	It is involved in the biological process described with transmembrane transport	0.00443719	-19.3294			0.00742988	17.8064	0.00260806	-19.3			0.00378561	17.403			0.000625357	-19.5454	0.00222184	-17.5089	GO:0000041,GO:0000166,GO:0003674,GO:0003824,GO:0005215,GO:0005488,GO:0005524,GO:0005575,GO:0005622,GO:0005623,GO:0005634,GO:0005654,GO:0005737,GO:0005739,GO:0005740,GO:0005741,GO:0005743,GO:0005768,GO:0005773,GO:0005774,GO:0005783,GO:0005794,GO:0005829,GO:0005886,GO:0006725,GO:0006778,GO:0006779,GO:0006807,GO:0006810,GO:0006811,GO:0006812,GO:0006873,GO:0006875,GO:0006879,GO:0006950,GO:0007275,GO:…
TRINITY_DN1265_c0_g1_i2	TRINITY_DN1265_c0_g1	*	ABCB6	It is involved in the biological process described with transmembrane transport	0.00443719	-19.3294			0.00742988	17.8064	0.00260806	-19.3			0.00378561	17.403			0.000625357	-19.5454	0.00222184	-17.5089	GO:0000041,GO:0000166,GO:0003674,GO:0003824,GO:0005215,GO:0005488,GO:0005524,GO:0005575,GO:0005622,GO:0005623,GO:0005634,GO:0005654,GO:0005737,GO:0005739,GO:0005740,GO:0005741,GO:0005743,GO:0005768,GO:0005773,GO:0005774,GO:0005783,GO:0005794,GO:0005829,GO:0005886,GO:0006725,GO:0006778,GO:0006779,GO:0006807,GO:0006810,GO:0006811,GO:0006812,GO:0006873,GO:0006875,GO:0006879,GO:0006950,GO:0007275,GO:…
TRINITY_DN1265_c0_g1_i2	TRINITY_DN1265_c0_g1	*	ABCB6	It is involved in the biological process described with transmembrane transport	0.00443719	-19.3294			0.00742988	17.8064	0.00260806	-19.3			0.00378561	17.403			0.000625357	-19.5454	0.00222184	-17.5089	GO:0000041,GO:0000166,GO:0003674,GO:0003824,GO:0005215,GO:0005488,GO:0005524,GO:0005575,GO:0005622,GO:0005623,GO:0005634,GO:0005654,GO:0005737,GO:0005739,GO:0005740,GO:0005741,GO:0005743,GO:0005768,GO:0005773,GO:0005774,GO:0005783,GO:0005794,GO:0005829,GO:0005886,GO:0006725,GO:0006778,GO:0006779,GO:0006807,GO:0006810,GO:0006811,GO:0006812,GO:0006873,GO:0006875,GO:0006879,GO:0006950,GO:0007275,GO:…
TRINITY_DN1265_c0_g1_i2	TRINITY_DN1265_c0_g1	*	ABCB6	It is involved in the biological process described with transmembrane transport	0.00443719	-19.3294			0.00742988	17.8064	0.00260806	-19.3			0.00378561	17.403			0.000625357	-19.5454	0.00222184	-17.5089	GO:0000041,GO:0000166,GO:0003674,GO:0003824,GO:0005215,GO:0005488,GO:0005524,GO:0005575,GO:0005622,GO:0005623,GO:0005634,GO:0005654,GO:0005737,GO:0005739,GO:0005740,GO:0005741,GO:0005743,GO:0005768,GO:0005773,GO:0005774,GO:0005783,GO:0005794,GO:0005829,GO:0005886,GO:0006725,GO:0006778,GO:0006779,GO:0006807,GO:0006810,GO:0006811,GO:0006812,GO:0006873,GO:0006875,GO:0006879,GO:0006950,GO:0007275,GO:…
TRINITY_DN1265_c0_g1_i2	TRINITY_DN1265_c0_g1	*	ABCB6	It is involved in the biological process described with transmembrane transport	0.00443719	-19.3294			0.00742988	17.8064	0.00260806	-19.3			0.00378561	17.403			0.000625357	-19.5454	0.00222184	-17.5089	GO:0000041,GO:0000166,GO:0003674,GO:0003824,GO:0005215,GO:0005488,GO:0005524,GO:0005575,GO:0005622,GO:0005623,GO:0005634,GO:0005654,GO:0005737,GO:0005739,GO:0005740,GO:0005741,GO:0005743,GO:0005768,GO:0005773,GO:0005774,GO:0005783,GO:0005794,GO:0005829,GO:0005886,GO:0006725,GO:0006778,GO:0006779,GO:0006807,GO:0006810,GO:0006811,GO:0006812,GO:0006873,GO:0006875,GO:0006879,GO:0006950,GO:0007275,GO:…
TRINITY_DN1265_c0_g1_i2	TRINITY_DN1265_c0_g1	*	ABCB6	It is involved in the biological process described with transmembrane transport	0.00443719	-19.3294			0.00742988	17.8064	0.00260806	-19.3			0.00378561	17.403			0.000625357	-19.5454	0.00222184	-17.5089	GO:0000041,GO:0000166,GO:0003674,GO:0003824,GO:0005215,GO:0005488,GO:0005524,GO:0005575,GO:0005622,GO:0005623,GO:0005634,GO:0005654,GO:0005737,GO:0005739,GO:0005740,GO:0005741,GO:0005743,GO:0005768,GO:0005773,GO:0005774,GO:0005783,GO:0005794,GO:0005829,GO:0005886,GO:0006725,GO:0006778,GO:0006779,GO:0006807,GO:0006810,GO:0006811,GO:0006812,GO:0006873,GO:0006875,GO:0006879,GO:0006950,GO:0007275,GO:…
TRINITY_DN1266_c0_g1_i3	TRINITY_DN1266_c0_g1	*	.	.															1.24273e-12	-24.0925	1.02531e-12	-24.4307	GO:0000003,GO:0000226,GO:0002064,GO:0002065,GO:0002066,GO:0003002,GO:0003006,GO:0005575,GO:0005622,GO:0005623,GO:0005856,GO:0006403,GO:0006810,GO:0006928,GO:0006996,GO:0007010,GO:0007015,GO:0007017,GO:0007018,GO:0007097,GO:0007163,GO:0007275,GO:0007276,GO:0007281,GO:0007292,GO:0007293,GO:0007304,GO:0007306,GO:0007308,GO:0007309,GO:0007310,GO:0007312,GO:0007389,GO:0008150,GO:0008298,GO:0009653,GO:…
TRINITY_DN1266_c0_g1_i3	TRINITY_DN1266_c0_g1	*		.															1.24273e-12	-24.0925	1.02531e-12	-24.4307	GO:0000003,GO:0000226,GO:0002064,GO:0002065,GO:0002066,GO:0003002,GO:0003006,GO:0005575,GO:0005622,GO:0005623,GO:0005856,GO:0006403,GO:0006810,GO:0006928,GO:0006996,GO:0007010,GO:0007015,GO:0007017,GO:0007018,GO:0007097,GO:0007163,GO:0007275,GO:0007276,GO:0007281,GO:0007292,GO:0007293,GO:0007304,GO:0007306,GO:0007308,GO:0007309,GO:0007310,GO:0007312,GO:0007389,GO:0008150,GO:0008298,GO:0009653,GO:…
TRINITY_DN12661_c0_g1_i2	TRINITY_DN12661_c0_g1			Belongs to the sodium solute symporter (SSF) (TC 2.A.21) family															0.00213389	-2.15626			.
TRINITY_DN12678_c0_g2_i1	TRINITY_DN12678_c0_g2			.									0.00170657	4.47355									.
TRINITY_DN1268_c0_g1_i5	TRINITY_DN1268_c0_g1	*	HIGD1A	Hypoxia induced protein conserved region													0.00108351	-2.293					GO:0001666,GO:0001932,GO:0001934,GO:0005575,GO:0005622,GO:0005623,GO:0005634,GO:0005654,GO:0005737,GO:0005739,GO:0005740,GO:0005743,GO:0006355,GO:0006357,GO:0006950,GO:0007154,GO:0008150,GO:0009267,GO:0009605,GO:0009628,GO:0009889,GO:0009893,GO:0009966,GO:0009968,GO:0009987,GO:0009991,GO:0010468,GO:0010556,GO:0010562,GO:0010604,GO:0010639,GO:0010646,GO:0010648,GO:0010821,GO:0010823,GO:0010941,GO:…
TRINITY_DN127_c0_g1_i3	TRINITY_DN127_c0_g1	*	CHD7	hydrolase activity, acting on acid anhydrides															4.94031e-06	2.16804			GO:0000003,GO:0000122,GO:0000166,GO:0000902,GO:0000904,GO:0000976,GO:0000977,GO:0000978,GO:0000987,GO:0001012,GO:0001067,GO:0001501,GO:0001568,GO:0001654,GO:0001667,GO:0001701,GO:0001775,GO:0001944,GO:0001964,GO:0001974,GO:0002009,GO:0002039,GO:0002064,GO:0002065,GO:0002066,GO:0002165,GO:0002376,GO:0002520,GO:0002521,GO:0002791,GO:0003002,GO:0003006,GO:0003007,GO:0003008,GO:0003013,GO:0003205,GO:…
TRINITY_DN127_c0_g2_i2	TRINITY_DN127_c0_g2	*	SMARCAD1	D- binding													0.0145659	-2.21722					GO:0000018,GO:0000228,GO:0000729,GO:0000785,GO:0000792,GO:0003674,GO:0003676,GO:0003677,GO:0005488,GO:0005575,GO:0005622,GO:0005623,GO:0005634,GO:0005654,GO:0005657,GO:0005694,GO:0006139,GO:0006259,GO:0006281,GO:0006302,GO:0006325,GO:0006338,GO:0006355,GO:0006464,GO:0006476,GO:0006725,GO:0006753,GO:0006793,GO:0006796,GO:0006807,GO:0006950,GO:0006974,GO:0006996,GO:0007049,GO:0007059,GO:0008150,GO:…
TRINITY_DN1270_c0_g1_i12	TRINITY_DN1270_c0_g1			It is involved in the biological process described with peptidyl-amino acid modification													3.10953e-06	-23.5807			9.20195e-06	22.631	.
TRINITY_DN1270_c0_g1_i12	TRINITY_DN1270_c0_g1		.	It is involved in the biological process described with peptidyl-amino acid modification													3.10953e-06	-23.5807			9.20195e-06	22.631	.
TRINITY_DN1270_c0_g1_i14	TRINITY_DN1270_c0_g1			It is involved in the biological process described with peptidyl-amino acid modification															0.000204405	-3.00246	0.0069883	-2.03172	.
TRINITY_DN1270_c0_g1_i14	TRINITY_DN1270_c0_g1		.	It is involved in the biological process described with peptidyl-amino acid modification															0.000204405	-3.00246	0.0069883	-2.03172	.
TRINITY_DN1270_c0_g1_i19	TRINITY_DN1270_c0_g1			It is involved in the biological process described with peptidyl-amino acid modification	6.27847e-08	-25.0867			4.83797e-07	23.7905													.
TRINITY_DN1270_c0_g1_i19	TRINITY_DN1270_c0_g1		.	It is involved in the biological process described with peptidyl-amino acid modification	6.27847e-08	-25.0867			4.83797e-07	23.7905													.
TRINITY_DN1270_c0_g1_i22	TRINITY_DN1270_c0_g1		.	It is involved in the biological process described with peptidyl-amino acid modification							3.49774e-08	-23.9092			4.83518e-08	23.6247							.
TRINITY_DN1270_c0_g1_i22	TRINITY_DN1270_c0_g1			It is involved in the biological process described with peptidyl-amino acid modification							3.49774e-08	-23.9092			4.83518e-08	23.6247							.
TRINITY_DN1270_c0_g2_i4	TRINITY_DN1270_c0_g2	*	HEY1	Orange domain													0.0138872	-3.1774			0.0079498	3.18578	GO:0000003,GO:0000122,GO:0000981,GO:0000982,GO:0000983,GO:0000988,GO:0000989,GO:0001078,GO:0001227,GO:0001503,GO:0001525,GO:0001568,GO:0001570,GO:0001649,GO:0001655,GO:0001657,GO:0001701,GO:0001822,GO:0001823,GO:0001837,GO:0001838,GO:0001890,GO:0001892,GO:0001944,GO:0002009,GO:0002076,GO:0003002,GO:0003006,GO:0003007,GO:0003151,GO:0003158,GO:0003170,GO:0003171,GO:0003177,GO:0003179,GO:0003181,GO:…
TRINITY_DN1270_c0_g2_i4	TRINITY_DN1270_c0_g2	*	HEY1	Orange domain													0.0138872	-3.1774			0.0079498	3.18578	GO:0000003,GO:0000122,GO:0000981,GO:0000982,GO:0000983,GO:0000988,GO:0000989,GO:0001078,GO:0001227,GO:0001503,GO:0001525,GO:0001568,GO:0001570,GO:0001649,GO:0001655,GO:0001657,GO:0001701,GO:0001822,GO:0001823,GO:0001837,GO:0001838,GO:0001890,GO:0001892,GO:0001944,GO:0002009,GO:0002076,GO:0003002,GO:0003006,GO:0003007,GO:0003151,GO:0003158,GO:0003170,GO:0003171,GO:0003177,GO:0003179,GO:0003181,GO:…
TRINITY_DN1270_c2_g1_i1	TRINITY_DN1270_c2_g1	*	spz	Spaetzle							1.91306e-07	3.43243							2.11767e-21	6.04973	6.45988e-14	4.76207	GO:0000003,GO:0000578,GO:0000902,GO:0000904,GO:0002164,GO:0002225,GO:0002376,GO:0002682,GO:0002684,GO:0002697,GO:0002699,GO:0002700,GO:0002702,GO:0002759,GO:0002760,GO:0002784,GO:0002786,GO:0002788,GO:0002803,GO:0002804,GO:0002805,GO:0002807,GO:0002808,GO:0002810,GO:0002816,GO:0002831,GO:0002833,GO:0002920,GO:0002922,GO:0003002,GO:0003006,GO:0003674,GO:0005102,GO:0005121,GO:0005125,GO:0005488,GO:…
TRINITY_DN1270_c2_g1_i1	TRINITY_DN1270_c2_g1	*	spz	Spaetzle							1.91306e-07	3.43243							2.11767e-21	6.04973	6.45988e-14	4.76207	GO:0000003,GO:0000578,GO:0000902,GO:0000904,GO:0002164,GO:0002225,GO:0002376,GO:0002682,GO:0002684,GO:0002697,GO:0002699,GO:0002700,GO:0002702,GO:0002759,GO:0002760,GO:0002784,GO:0002786,GO:0002788,GO:0002803,GO:0002804,GO:0002805,GO:0002807,GO:0002808,GO:0002810,GO:0002816,GO:0002831,GO:0002833,GO:0002920,GO:0002922,GO:0003002,GO:0003006,GO:0003674,GO:0005102,GO:0005121,GO:0005125,GO:0005488,GO:…
TRINITY_DN1270_c2_g1_i1	TRINITY_DN1270_c2_g1	*	spz	Spaetzle							1.91306e-07	3.43243							2.11767e-21	6.04973	6.45988e-14	4.76207	GO:0000003,GO:0000578,GO:0000902,GO:0000904,GO:0002164,GO:0002225,GO:0002376,GO:0002682,GO:0002684,GO:0002697,GO:0002699,GO:0002700,GO:0002702,GO:0002759,GO:0002760,GO:0002784,GO:0002786,GO:0002788,GO:0002803,GO:0002804,GO:0002805,GO:0002807,GO:0002808,GO:0002810,GO:0002816,GO:0002831,GO:0002833,GO:0002920,GO:0002922,GO:0003002,GO:0003006,GO:0003674,GO:0005102,GO:0005121,GO:0005125,GO:0005488,GO:…
TRINITY_DN1275_c0_g1_i6	TRINITY_DN1275_c0_g1	*	SARDH	activity. It is involved in the biological process described with oxidation-reduction process	0.00710866	17.7202	0.00133543	21.6275			0.00352361	18.2934	0.000472229	20.7266			0.000878485	20.9339			0.000532491	-21.4544	GO:0000096,GO:0000166,GO:0001505,GO:0003674,GO:0003824,GO:0005488,GO:0005542,GO:0005575,GO:0005622,GO:0005623,GO:0005737,GO:0005739,GO:0005759,GO:0006082,GO:0006139,GO:0006520,GO:0006534,GO:0006544,GO:0006545,GO:0006555,GO:0006575,GO:0006576,GO:0006725,GO:0006730,GO:0006732,GO:0006760,GO:0006790,GO:0006807,GO:0008144,GO:0008150,GO:0008152,GO:0008480,GO:0008652,GO:0009056,GO:0009058,GO:0009063,GO:…
TRINITY_DN1275_c0_g1_i6	TRINITY_DN1275_c0_g1	*	SARDH	activity. It is involved in the biological process described with oxidation-reduction process	0.00710866	17.7202	0.00133543	21.6275			0.00352361	18.2934	0.000472229	20.7266			0.000878485	20.9339			0.000532491	-21.4544	GO:0000096,GO:0000166,GO:0001505,GO:0003674,GO:0003824,GO:0005488,GO:0005542,GO:0005575,GO:0005622,GO:0005623,GO:0005737,GO:0005739,GO:0005759,GO:0006082,GO:0006139,GO:0006520,GO:0006534,GO:0006544,GO:0006545,GO:0006555,GO:0006575,GO:0006576,GO:0006725,GO:0006730,GO:0006732,GO:0006760,GO:0006790,GO:0006807,GO:0008144,GO:0008150,GO:0008152,GO:0008480,GO:0008652,GO:0009056,GO:0009058,GO:0009063,GO:…
TRINITY_DN1275_c0_g1_i6	TRINITY_DN1275_c0_g1	*	SARDH	activity. It is involved in the biological process described with oxidation-reduction process	0.00710866	17.7202	0.00133543	21.6275			0.00352361	18.2934	0.000472229	20.7266			0.000878485	20.9339			0.000532491	-21.4544	GO:0000096,GO:0000166,GO:0001505,GO:0003674,GO:0003824,GO:0005488,GO:0005542,GO:0005575,GO:0005622,GO:0005623,GO:0005737,GO:0005739,GO:0005759,GO:0006082,GO:0006139,GO:0006520,GO:0006534,GO:0006544,GO:0006545,GO:0006555,GO:0006575,GO:0006576,GO:0006725,GO:0006730,GO:0006732,GO:0006760,GO:0006790,GO:0006807,GO:0008144,GO:0008150,GO:0008152,GO:0008480,GO:0008652,GO:0009056,GO:0009058,GO:0009063,GO:…
TRINITY_DN1275_c0_g1_i6	TRINITY_DN1275_c0_g1	*	SARDH	activity. It is involved in the biological process described with oxidation-reduction process	0.00710866	17.7202	0.00133543	21.6275			0.00352361	18.2934	0.000472229	20.7266			0.000878485	20.9339			0.000532491	-21.4544	GO:0000096,GO:0000166,GO:0001505,GO:0003674,GO:0003824,GO:0005488,GO:0005542,GO:0005575,GO:0005622,GO:0005623,GO:0005737,GO:0005739,GO:0005759,GO:0006082,GO:0006139,GO:0006520,GO:0006534,GO:0006544,GO:0006545,GO:0006555,GO:0006575,GO:0006576,GO:0006725,GO:0006730,GO:0006732,GO:0006760,GO:0006790,GO:0006807,GO:0008144,GO:0008150,GO:0008152,GO:0008480,GO:0008652,GO:0009056,GO:0009058,GO:0009063,GO:…
TRINITY_DN1275_c0_g1_i6	TRINITY_DN1275_c0_g1	*	SARDH	activity. It is involved in the biological process described with oxidation-reduction process	0.00710866	17.7202	0.00133543	21.6275			0.00352361	18.2934	0.000472229	20.7266			0.000878485	20.9339			0.000532491	-21.4544	GO:0000096,GO:0000166,GO:0001505,GO:0003674,GO:0003824,GO:0005488,GO:0005542,GO:0005575,GO:0005622,GO:0005623,GO:0005737,GO:0005739,GO:0005759,GO:0006082,GO:0006139,GO:0006520,GO:0006534,GO:0006544,GO:0006545,GO:0006555,GO:0006575,GO:0006576,GO:0006725,GO:0006730,GO:0006732,GO:0006760,GO:0006790,GO:0006807,GO:0008144,GO:0008150,GO:0008152,GO:0008480,GO:0008652,GO:0009056,GO:0009058,GO:0009063,GO:…
TRINITY_DN1275_c0_g1_i6	TRINITY_DN1275_c0_g1	*	SARDH	activity. It is involved in the biological process described with oxidation-reduction process	0.00710866	17.7202	0.00133543	21.6275			0.00352361	18.2934	0.000472229	20.7266			0.000878485	20.9339			0.000532491	-21.4544	GO:0000096,GO:0000166,GO:0001505,GO:0003674,GO:0003824,GO:0005488,GO:0005542,GO:0005575,GO:0005622,GO:0005623,GO:0005737,GO:0005739,GO:0005759,GO:0006082,GO:0006139,GO:0006520,GO:0006534,GO:0006544,GO:0006545,GO:0006555,GO:0006575,GO:0006576,GO:0006725,GO:0006730,GO:0006732,GO:0006760,GO:0006790,GO:0006807,GO:0008144,GO:0008150,GO:0008152,GO:0008480,GO:0008652,GO:0009056,GO:0009058,GO:0009063,GO:…
TRINITY_DN1275_c1_g1_i8	TRINITY_DN1275_c1_g1	*	ARFRP1	Belongs to the small GTPase superfamily. Arf family							0.0020123	20.0126	0.00281739	16.4903			0.00229245	18.6289	0.00249471	14.8483			GO:0000139,GO:0003674,GO:0003824,GO:0003924,GO:0005575,GO:0005622,GO:0005623,GO:0005737,GO:0005794,GO:0005802,GO:0005829,GO:0006810,GO:0006892,GO:0006893,GO:0007154,GO:0007165,GO:0007275,GO:0007369,GO:0008104,GO:0008150,GO:0009653,GO:0009790,GO:0009987,GO:0012505,GO:0015031,GO:0015833,GO:0016020,GO:0016192,GO:0016197,GO:0016462,GO:0016482,GO:0016787,GO:0016817,GO:0016818,GO:0017111,GO:0023052,GO:…
TRINITY_DN1275_c1_g1_i8	TRINITY_DN1275_c1_g1	*	ARFRP1	Belongs to the small GTPase superfamily. Arf family							0.0020123	20.0126	0.00281739	16.4903			0.00229245	18.6289	0.00249471	14.8483			GO:0000139,GO:0003674,GO:0003824,GO:0003924,GO:0005575,GO:0005622,GO:0005623,GO:0005737,GO:0005794,GO:0005802,GO:0005829,GO:0006810,GO:0006892,GO:0006893,GO:0007154,GO:0007165,GO:0007275,GO:0007369,GO:0008104,GO:0008150,GO:0009653,GO:0009790,GO:0009987,GO:0012505,GO:0015031,GO:0015833,GO:0016020,GO:0016192,GO:0016197,GO:0016462,GO:0016482,GO:0016787,GO:0016817,GO:0016818,GO:0017111,GO:0023052,GO:…
TRINITY_DN1275_c1_g1_i8	TRINITY_DN1275_c1_g1	*	ARFRP1	Belongs to the small GTPase superfamily. Arf family							0.0020123	20.0126	0.00281739	16.4903			0.00229245	18.6289	0.00249471	14.8483			GO:0000139,GO:0003674,GO:0003824,GO:0003924,GO:0005575,GO:0005622,GO:0005623,GO:0005737,GO:0005794,GO:0005802,GO:0005829,GO:0006810,GO:0006892,GO:0006893,GO:0007154,GO:0007165,GO:0007275,GO:0007369,GO:0008104,GO:0008150,GO:0009653,GO:0009790,GO:0009987,GO:0012505,GO:0015031,GO:0015833,GO:0016020,GO:0016192,GO:0016197,GO:0016462,GO:0016482,GO:0016787,GO:0016817,GO:0016818,GO:0017111,GO:0023052,GO:…
TRINITY_DN1275_c1_g1_i8	TRINITY_DN1275_c1_g1	*	ARFRP1	Belongs to the small GTPase superfamily. Arf family							0.0020123	20.0126	0.00281739	16.4903			0.00229245	18.6289	0.00249471	14.8483			GO:0000139,GO:0003674,GO:0003824,GO:0003924,GO:0005575,GO:0005622,GO:0005623,GO:0005737,GO:0005794,GO:0005802,GO:0005829,GO:0006810,GO:0006892,GO:0006893,GO:0007154,GO:0007165,GO:0007275,GO:0007369,GO:0008104,GO:0008150,GO:0009653,GO:0009790,GO:0009987,GO:0012505,GO:0015031,GO:0015833,GO:0016020,GO:0016192,GO:0016197,GO:0016462,GO:0016482,GO:0016787,GO:0016817,GO:0016818,GO:0017111,GO:0023052,GO:…
TRINITY_DN1276_c0_g1_i12	TRINITY_DN1276_c0_g1	*	.	von Willebrand factor (vWF) type C domain															2.78335e-11	3.98908	2.32543e-08	3.37014	GO:0000003,GO:0002009,GO:0002165,GO:0003006,GO:0003674,GO:0005198,GO:0005201,GO:0005575,GO:0005576,GO:0005615,GO:0007275,GO:0007442,GO:0007444,GO:0007472,GO:0007476,GO:0007483,GO:0007484,GO:0007485,GO:0007548,GO:0007552,GO:0007560,GO:0008150,GO:0009653,GO:0009790,GO:0009791,GO:0009886,GO:0009887,GO:0009888,GO:0022414,GO:0030539,GO:0031012,GO:0032501,GO:0032502,GO:0035107,GO:0035112,GO:0035114,GO:…
TRINITY_DN1276_c0_g1_i12	TRINITY_DN1276_c0_g1	*		von Willebrand factor (vWF) type C domain															2.78335e-11	3.98908	2.32543e-08	3.37014	GO:0000003,GO:0002009,GO:0002165,GO:0003006,GO:0003674,GO:0005198,GO:0005201,GO:0005575,GO:0005576,GO:0005615,GO:0007275,GO:0007442,GO:0007444,GO:0007472,GO:0007476,GO:0007483,GO:0007484,GO:0007485,GO:0007548,GO:0007552,GO:0007560,GO:0008150,GO:0009653,GO:0009790,GO:0009791,GO:0009886,GO:0009887,GO:0009888,GO:0022414,GO:0030539,GO:0031012,GO:0032501,GO:0032502,GO:0035107,GO:0035112,GO:0035114,GO:…
TRINITY_DN1276_c0_g1_i18	TRINITY_DN1276_c0_g1	*		von Willebrand factor (vWF) type C domain															0.000855316	3.52544	0.00342382	3.01338	GO:0000003,GO:0002009,GO:0002165,GO:0003006,GO:0003674,GO:0005198,GO:0005201,GO:0005575,GO:0005576,GO:0005615,GO:0007275,GO:0007442,GO:0007444,GO:0007472,GO:0007476,GO:0007483,GO:0007484,GO:0007485,GO:0007548,GO:0007552,GO:0007560,GO:0008150,GO:0009653,GO:0009790,GO:0009791,GO:0009886,GO:0009887,GO:0009888,GO:0022414,GO:0030539,GO:0031012,GO:0032501,GO:0032502,GO:0035107,GO:0035112,GO:0035114,GO:…
TRINITY_DN1276_c0_g1_i18	TRINITY_DN1276_c0_g1	*	.	von Willebrand factor (vWF) type C domain															0.000855316	3.52544	0.00342382	3.01338	GO:0000003,GO:0002009,GO:0002165,GO:0003006,GO:0003674,GO:0005198,GO:0005201,GO:0005575,GO:0005576,GO:0005615,GO:0007275,GO:0007442,GO:0007444,GO:0007472,GO:0007476,GO:0007483,GO:0007484,GO:0007485,GO:0007548,GO:0007552,GO:0007560,GO:0008150,GO:0009653,GO:0009790,GO:0009791,GO:0009886,GO:0009887,GO:0009888,GO:0022414,GO:0030539,GO:0031012,GO:0032501,GO:0032502,GO:0035107,GO:0035112,GO:0035114,GO:…
TRINITY_DN1276_c0_g1_i6	TRINITY_DN1276_c0_g1	*	.	von Willebrand factor (vWF) type C domain															2.22689e-08	4.38496	1.06155e-05	3.49039	GO:0000003,GO:0002009,GO:0002165,GO:0003006,GO:0003674,GO:0005198,GO:0005201,GO:0005575,GO:0005576,GO:0005615,GO:0007275,GO:0007442,GO:0007444,GO:0007472,GO:0007476,GO:0007483,GO:0007484,GO:0007485,GO:0007548,GO:0007552,GO:0007560,GO:0008150,GO:0009653,GO:0009790,GO:0009791,GO:0009886,GO:0009887,GO:0009888,GO:0022414,GO:0030539,GO:0031012,GO:0032501,GO:0032502,GO:0035107,GO:0035112,GO:0035114,GO:…
TRINITY_DN1276_c0_g1_i6	TRINITY_DN1276_c0_g1	*		von Willebrand factor (vWF) type C domain															2.22689e-08	4.38496	1.06155e-05	3.49039	GO:0000003,GO:0002009,GO:0002165,GO:0003006,GO:0003674,GO:0005198,GO:0005201,GO:0005575,GO:0005576,GO:0005615,GO:0007275,GO:0007442,GO:0007444,GO:0007472,GO:0007476,GO:0007483,GO:0007484,GO:0007485,GO:0007548,GO:0007552,GO:0007560,GO:0008150,GO:0009653,GO:0009790,GO:0009791,GO:0009886,GO:0009887,GO:0009888,GO:0022414,GO:0030539,GO:0031012,GO:0032501,GO:0032502,GO:0035107,GO:0035112,GO:0035114,GO:…
TRINITY_DN1276_c1_g1_i4	TRINITY_DN1276_c1_g1	*	.	von Willebrand factor (vWF) type C domain															5.66844e-09	3.43983	5.91668e-07	2.99821	GO:0000003,GO:0002009,GO:0002165,GO:0003006,GO:0003674,GO:0005198,GO:0005201,GO:0005575,GO:0005576,GO:0005615,GO:0007275,GO:0007442,GO:0007444,GO:0007472,GO:0007476,GO:0007483,GO:0007484,GO:0007485,GO:0007548,GO:0007552,GO:0007560,GO:0008150,GO:0009653,GO:0009790,GO:0009791,GO:0009886,GO:0009887,GO:0009888,GO:0022414,GO:0030539,GO:0031012,GO:0032501,GO:0032502,GO:0035107,GO:0035112,GO:0035114,GO:…
TRINITY_DN1276_c1_g1_i4	TRINITY_DN1276_c1_g1	*		von Willebrand factor (vWF) type C domain															5.66844e-09	3.43983	5.91668e-07	2.99821	GO:0000003,GO:0002009,GO:0002165,GO:0003006,GO:0003674,GO:0005198,GO:0005201,GO:0005575,GO:0005576,GO:0005615,GO:0007275,GO:0007442,GO:0007444,GO:0007472,GO:0007476,GO:0007483,GO:0007484,GO:0007485,GO:0007548,GO:0007552,GO:0007560,GO:0008150,GO:0009653,GO:0009790,GO:0009791,GO:0009886,GO:0009887,GO:0009888,GO:0022414,GO:0030539,GO:0031012,GO:0032501,GO:0032502,GO:0035107,GO:0035112,GO:0035114,GO:…
TRINITY_DN12760_c0_g1_i2	TRINITY_DN12760_c0_g1	*	TMEM216	Predicted membrane protein															4.87771e-15	-2.56735	2.48737e-10	-2.15482	GO:0005575,GO:0005622,GO:0005623,GO:0005737,GO:0005829,GO:0005929,GO:0006996,GO:0008150,GO:0009987,GO:0016043,GO:0022406,GO:0022607,GO:0030030,GO:0030031,GO:0032991,GO:0035869,GO:0036038,GO:0042995,GO:0043226,GO:0044085,GO:0044422,GO:0044424,GO:0044441,GO:0044444,GO:0044463,GO:0044464,GO:0044782,GO:0051179,GO:0051640,GO:0051641,GO:0060271,GO:0070925,GO:0071840,GO:0097711,GO:0120025,GO:0120031,GO:…
TRINITY_DN12760_c0_g1_i2	TRINITY_DN12760_c0_g1	*	TMEM216	Predicted membrane protein															4.87771e-15	-2.56735	2.48737e-10	-2.15482	GO:0005575,GO:0005622,GO:0005623,GO:0005737,GO:0005829,GO:0005929,GO:0006996,GO:0008150,GO:0009987,GO:0016043,GO:0022406,GO:0022607,GO:0030030,GO:0030031,GO:0032991,GO:0035869,GO:0036038,GO:0042995,GO:0043226,GO:0044085,GO:0044422,GO:0044424,GO:0044441,GO:0044444,GO:0044463,GO:0044464,GO:0044782,GO:0051179,GO:0051640,GO:0051641,GO:0060271,GO:0070925,GO:0071840,GO:0097711,GO:0120025,GO:0120031,GO:…
TRINITY_DN12769_c0_g1_i9	TRINITY_DN12769_c0_g1	*	MUC5B	chitin binding. It is involved in the biological process described with chitin metabolic process															0.022462	-2.5119	0.0137998	-3.53319	GO:0001775,GO:0002218,GO:0002220,GO:0002223,GO:0002252,GO:0002253,GO:0002263,GO:0002274,GO:0002275,GO:0002281,GO:0002366,GO:0002376,GO:0002429,GO:0002682,GO:0002684,GO:0002757,GO:0002758,GO:0002764,GO:0002768,GO:0003008,GO:0003674,GO:0005198,GO:0005201,GO:0005488,GO:0005515,GO:0005575,GO:0005576,GO:0005615,GO:0005622,GO:0005623,GO:0005737,GO:0005794,GO:0005796,GO:0005886,GO:0006464,GO:0006486,GO:…
TRINITY_DN12769_c0_g1_i9	TRINITY_DN12769_c0_g1	*	MUC5B	chitin binding. It is involved in the biological process described with chitin metabolic process															0.022462	-2.5119	0.0137998	-3.53319	GO:0001775,GO:0002218,GO:0002220,GO:0002223,GO:0002252,GO:0002253,GO:0002263,GO:0002274,GO:0002275,GO:0002281,GO:0002366,GO:0002376,GO:0002429,GO:0002682,GO:0002684,GO:0002757,GO:0002758,GO:0002764,GO:0002768,GO:0003008,GO:0003674,GO:0005198,GO:0005201,GO:0005488,GO:0005515,GO:0005575,GO:0005576,GO:0005615,GO:0005622,GO:0005623,GO:0005737,GO:0005794,GO:0005796,GO:0005886,GO:0006464,GO:0006486,GO:…
TRINITY_DN12839_c0_g1_i2	TRINITY_DN12839_c0_g1	*	Cda9	Hydrolase activity, acting on carbon-nitrogen (but not peptide) bonds. It is involved in the biological process described with carbohydrate metabolic process															0.0143877	-2.51499	0.0184259	-2.28804	GO:0003674,GO:0003824,GO:0004553,GO:0004568,GO:0005488,GO:0005575,GO:0005576,GO:0005622,GO:0005623,GO:0005737,GO:0006022,GO:0006026,GO:0006030,GO:0006032,GO:0006040,GO:0006807,GO:0008061,GO:0008144,GO:0008150,GO:0008152,GO:0009056,GO:0009057,GO:0009987,GO:0016787,GO:0016798,GO:0017144,GO:0042737,GO:0043170,GO:0044237,GO:0044248,GO:0044424,GO:0044464,GO:0046348,GO:0071704,GO:0097367,GO:1901071,GO:…
TRINITY_DN12839_c0_g1_i2	TRINITY_DN12839_c0_g1	*	Cda9	Hydrolase activity, acting on carbon-nitrogen (but not peptide) bonds. It is involved in the biological process described with carbohydrate metabolic process															0.0143877	-2.51499	0.0184259	-2.28804	GO:0003674,GO:0003824,GO:0004553,GO:0004568,GO:0005488,GO:0005575,GO:0005576,GO:0005622,GO:0005623,GO:0005737,GO:0006022,GO:0006026,GO:0006030,GO:0006032,GO:0006040,GO:0006807,GO:0008061,GO:0008144,GO:0008150,GO:0008152,GO:0009056,GO:0009057,GO:0009987,GO:0016787,GO:0016798,GO:0017144,GO:0042737,GO:0043170,GO:0044237,GO:0044248,GO:0044424,GO:0044464,GO:0046348,GO:0071704,GO:0097367,GO:1901071,GO:…
TRINITY_DN1284_c0_g1_i2	TRINITY_DN1284_c0_g1	*	ARNT	activity. It is involved in the biological process described with regulation of transcription, D-templated															0.000104586	2.08697			GO:0000003,GO:0000122,GO:0000902,GO:0000904,GO:0000976,GO:0000977,GO:0000978,GO:0000981,GO:0000982,GO:0000987,GO:0001012,GO:0001067,GO:0001077,GO:0001085,GO:0001228,GO:0001666,GO:0001701,GO:0001708,GO:0001817,GO:0001819,GO:0001889,GO:0001890,GO:0001892,GO:0001936,GO:0001938,GO:0002682,GO:0002684,GO:0003006,GO:0003007,GO:0003205,GO:0003206,GO:0003208,GO:0003231,GO:0003674,GO:0003676,GO:0003677,GO:…
TRINITY_DN1286_c1_g1_i9	TRINITY_DN1286_c1_g1	*	DAF2	Required for cytoplasmic pre-assembly of axonemal dyneins, thereby playing a central role in motility in cilia and flagella. Involved in pre-assembly of dynein arm complexes in the cytoplasm before intraflagellar transport loads them for the ciliary compartment															2.37367e-05	-2.65179			GO:0000226,GO:0001101,GO:0001539,GO:0001578,GO:0003674,GO:0005488,GO:0005515,GO:0005575,GO:0005622,GO:0005623,GO:0005737,GO:0005815,GO:0005829,GO:0005856,GO:0005929,GO:0006928,GO:0006996,GO:0007010,GO:0007017,GO:0008150,GO:0008157,GO:0009987,GO:0010033,GO:0015630,GO:0016043,GO:0019899,GO:0019902,GO:0019903,GO:0022607,GO:0030030,GO:0030031,GO:0032526,GO:0033993,GO:0034622,GO:0035082,GO:0036064,GO:…
TRINITY_DN12867_c0_g1_i2	TRINITY_DN12867_c0_g1	*	PIGN	Transferase activity. It is involved in the biological process described with GPI anchor biosynthetic process															0.00348125	2.48095			GO:0003674,GO:0003824,GO:0005575,GO:0005622,GO:0005623,GO:0005737,GO:0005783,GO:0005789,GO:0005829,GO:0005886,GO:0006464,GO:0006497,GO:0006505,GO:0006506,GO:0006629,GO:0006643,GO:0006644,GO:0006650,GO:0006661,GO:0006664,GO:0006793,GO:0006796,GO:0006807,GO:0008150,GO:0008152,GO:0008610,GO:0008654,GO:0009058,GO:0009059,GO:0009247,GO:0009987,GO:0012505,GO:0016020,GO:0016021,GO:0016254,GO:0016740,GO:…
TRINITY_DN12892_c0_g1_i2	TRINITY_DN12892_c0_g1			Cytochrome P450															8.9002e-09	-3.80429	7.57853e-07	-3.30947	.
TRINITY_DN12892_c0_g1_i2	TRINITY_DN12892_c0_g1		.	Cytochrome P450															8.9002e-09	-3.80429	7.57853e-07	-3.30947	.
TRINITY_DN1290_c0_g1_i6	TRINITY_DN1290_c0_g1	*	PICK1	Protein domain specific binding															0.00369816	-2.01534			GO:0000003,GO:0001664,GO:0002090,GO:0002092,GO:0003674,GO:0003779,GO:0005080,GO:0005102,GO:0005484,GO:0005488,GO:0005515,GO:0005543,GO:0005575,GO:0005622,GO:0005623,GO:0005737,GO:0005739,GO:0005768,GO:0005769,GO:0005794,GO:0005829,GO:0005886,GO:0006139,GO:0006259,GO:0006304,GO:0006305,GO:0006306,GO:0006464,GO:0006468,GO:0006605,GO:0006725,GO:0006793,GO:0006796,GO:0006807,GO:0006810,GO:0006811,GO:…
TRINITY_DN12903_c0_g1_i9	TRINITY_DN12903_c0_g1	*	KCNMA1	Large conductance calcium-activated potassium channel activity. It is involved in the biological process described with potassium ion transport			8.2172e-12	40.1394	9.28605e-12	40.1479	5.74657e-12	40.2544			0.00657683	-15.1138	4.49232e-11	37.7001	3.55078e-12	39.164			GO:0000003,GO:0001505,GO:0001508,GO:0001666,GO:0002065,GO:0003008,GO:0003012,GO:0003013,GO:0003014,GO:0003018,GO:0003674,GO:0003779,GO:0005215,GO:0005216,GO:0005227,GO:0005244,GO:0005249,GO:0005261,GO:0005267,GO:0005488,GO:0005515,GO:0005575,GO:0005576,GO:0005615,GO:0005622,GO:0005623,GO:0005737,GO:0005783,GO:0005886,GO:0005887,GO:0005901,GO:0006810,GO:0006811,GO:0006812,GO:0006813,GO:0006873,GO:…
TRINITY_DN12903_c0_g1_i9	TRINITY_DN12903_c0_g1	*	KCNMA1	Large conductance calcium-activated potassium channel activity. It is involved in the biological process described with potassium ion transport			8.2172e-12	40.1394	9.28605e-12	40.1479	5.74657e-12	40.2544			0.00657683	-15.1138	4.49232e-11	37.7001	3.55078e-12	39.164			GO:0000003,GO:0001505,GO:0001508,GO:0001666,GO:0002065,GO:0003008,GO:0003012,GO:0003013,GO:0003014,GO:0003018,GO:0003674,GO:0003779,GO:0005215,GO:0005216,GO:0005227,GO:0005244,GO:0005249,GO:0005261,GO:0005267,GO:0005488,GO:0005515,GO:0005575,GO:0005576,GO:0005615,GO:0005622,GO:0005623,GO:0005737,GO:0005783,GO:0005886,GO:0005887,GO:0005901,GO:0006810,GO:0006811,GO:0006812,GO:0006813,GO:0006873,GO:…
TRINITY_DN12903_c0_g1_i9	TRINITY_DN12903_c0_g1	*	KCNMA1	Large conductance calcium-activated potassium channel activity. It is involved in the biological process described with potassium ion transport			8.2172e-12	40.1394	9.28605e-12	40.1479	5.74657e-12	40.2544			0.00657683	-15.1138	4.49232e-11	37.7001	3.55078e-12	39.164			GO:0000003,GO:0001505,GO:0001508,GO:0001666,GO:0002065,GO:0003008,GO:0003012,GO:0003013,GO:0003014,GO:0003018,GO:0003674,GO:0003779,GO:0005215,GO:0005216,GO:0005227,GO:0005244,GO:0005249,GO:0005261,GO:0005267,GO:0005488,GO:0005515,GO:0005575,GO:0005576,GO:0005615,GO:0005622,GO:0005623,GO:0005737,GO:0005783,GO:0005886,GO:0005887,GO:0005901,GO:0006810,GO:0006811,GO:0006812,GO:0006813,GO:0006873,GO:…
TRINITY_DN12903_c0_g1_i9	TRINITY_DN12903_c0_g1	*	KCNMA1	Large conductance calcium-activated potassium channel activity. It is involved in the biological process described with potassium ion transport			8.2172e-12	40.1394	9.28605e-12	40.1479	5.74657e-12	40.2544			0.00657683	-15.1138	4.49232e-11	37.7001	3.55078e-12	39.164			GO:0000003,GO:0001505,GO:0001508,GO:0001666,GO:0002065,GO:0003008,GO:0003012,GO:0003013,GO:0003014,GO:0003018,GO:0003674,GO:0003779,GO:0005215,GO:0005216,GO:0005227,GO:0005244,GO:0005249,GO:0005261,GO:0005267,GO:0005488,GO:0005515,GO:0005575,GO:0005576,GO:0005615,GO:0005622,GO:0005623,GO:0005737,GO:0005783,GO:0005886,GO:0005887,GO:0005901,GO:0006810,GO:0006811,GO:0006812,GO:0006813,GO:0006873,GO:…
TRINITY_DN12903_c0_g1_i9	TRINITY_DN12903_c0_g1	*	KCNMA1	Large conductance calcium-activated potassium channel activity. It is involved in the biological process described with potassium ion transport			8.2172e-12	40.1394	9.28605e-12	40.1479	5.74657e-12	40.2544			0.00657683	-15.1138	4.49232e-11	37.7001	3.55078e-12	39.164			GO:0000003,GO:0001505,GO:0001508,GO:0001666,GO:0002065,GO:0003008,GO:0003012,GO:0003013,GO:0003014,GO:0003018,GO:0003674,GO:0003779,GO:0005215,GO:0005216,GO:0005227,GO:0005244,GO:0005249,GO:0005261,GO:0005267,GO:0005488,GO:0005515,GO:0005575,GO:0005576,GO:0005615,GO:0005622,GO:0005623,GO:0005737,GO:0005783,GO:0005886,GO:0005887,GO:0005901,GO:0006810,GO:0006811,GO:0006812,GO:0006813,GO:0006873,GO:…
TRINITY_DN12903_c0_g1_i9	TRINITY_DN12903_c0_g1	*	KCNMA1	Large conductance calcium-activated potassium channel activity. It is involved in the biological process described with potassium ion transport			8.2172e-12	40.1394	9.28605e-12	40.1479	5.74657e-12	40.2544			0.00657683	-15.1138	4.49232e-11	37.7001	3.55078e-12	39.164			GO:0000003,GO:0001505,GO:0001508,GO:0001666,GO:0002065,GO:0003008,GO:0003012,GO:0003013,GO:0003014,GO:0003018,GO:0003674,GO:0003779,GO:0005215,GO:0005216,GO:0005227,GO:0005244,GO:0005249,GO:0005261,GO:0005267,GO:0005488,GO:0005515,GO:0005575,GO:0005576,GO:0005615,GO:0005622,GO:0005623,GO:0005737,GO:0005783,GO:0005886,GO:0005887,GO:0005901,GO:0006810,GO:0006811,GO:0006812,GO:0006813,GO:0006873,GO:…
TRINITY_DN1291_c0_g2_i2	TRINITY_DN1291_c0_g2	*	Met	activity. It is involved in the biological process described with	1.36737e-11	21.0542	3.13374e-11	20.637			2.48317e-10	19.848	4.91162e-13	21.6983			1.50245e-12	21.4496	3.25674e-14	22.5597			GO:0000981,GO:0003674,GO:0003700,GO:0004879,GO:0004880,GO:0005488,GO:0005500,GO:0005515,GO:0005575,GO:0005622,GO:0005623,GO:0005634,GO:0006355,GO:0006357,GO:0007154,GO:0007165,GO:0008134,GO:0008150,GO:0008289,GO:0009719,GO:0009725,GO:0009755,GO:0009889,GO:0009891,GO:0009893,GO:0009987,GO:0010033,GO:0010468,GO:0010556,GO:0010557,GO:0010604,GO:0010628,GO:0010941,GO:0019219,GO:0019222,GO:0019840,GO:…
TRINITY_DN1291_c0_g2_i2	TRINITY_DN1291_c0_g2	*	Met	activity. It is involved in the biological process described with	1.36737e-11	21.0542	3.13374e-11	20.637			2.48317e-10	19.848	4.91162e-13	21.6983			1.50245e-12	21.4496	3.25674e-14	22.5597			GO:0000981,GO:0003674,GO:0003700,GO:0004879,GO:0004880,GO:0005488,GO:0005500,GO:0005515,GO:0005575,GO:0005622,GO:0005623,GO:0005634,GO:0006355,GO:0006357,GO:0007154,GO:0007165,GO:0008134,GO:0008150,GO:0008289,GO:0009719,GO:0009725,GO:0009755,GO:0009889,GO:0009891,GO:0009893,GO:0009987,GO:0010033,GO:0010468,GO:0010556,GO:0010557,GO:0010604,GO:0010628,GO:0010941,GO:0019219,GO:0019222,GO:0019840,GO:…
TRINITY_DN1291_c0_g2_i2	TRINITY_DN1291_c0_g2	*	Met	activity. It is involved in the biological process described with	1.36737e-11	21.0542	3.13374e-11	20.637			2.48317e-10	19.848	4.91162e-13	21.6983			1.50245e-12	21.4496	3.25674e-14	22.5597			GO:0000981,GO:0003674,GO:0003700,GO:0004879,GO:0004880,GO:0005488,GO:0005500,GO:0005515,GO:0005575,GO:0005622,GO:0005623,GO:0005634,GO:0006355,GO:0006357,GO:0007154,GO:0007165,GO:0008134,GO:0008150,GO:0008289,GO:0009719,GO:0009725,GO:0009755,GO:0009889,GO:0009891,GO:0009893,GO:0009987,GO:0010033,GO:0010468,GO:0010556,GO:0010557,GO:0010604,GO:0010628,GO:0010941,GO:0019219,GO:0019222,GO:0019840,GO:…
TRINITY_DN1291_c0_g2_i2	TRINITY_DN1291_c0_g2	*	Met	activity. It is involved in the biological process described with	1.36737e-11	21.0542	3.13374e-11	20.637			2.48317e-10	19.848	4.91162e-13	21.6983			1.50245e-12	21.4496	3.25674e-14	22.5597			GO:0000981,GO:0003674,GO:0003700,GO:0004879,GO:0004880,GO:0005488,GO:0005500,GO:0005515,GO:0005575,GO:0005622,GO:0005623,GO:0005634,GO:0006355,GO:0006357,GO:0007154,GO:0007165,GO:0008134,GO:0008150,GO:0008289,GO:0009719,GO:0009725,GO:0009755,GO:0009889,GO:0009891,GO:0009893,GO:0009987,GO:0010033,GO:0010468,GO:0010556,GO:0010557,GO:0010604,GO:0010628,GO:0010941,GO:0019219,GO:0019222,GO:0019840,GO:…
TRINITY_DN1291_c0_g2_i2	TRINITY_DN1291_c0_g2	*	Met	activity. It is involved in the biological process described with	1.36737e-11	21.0542	3.13374e-11	20.637			2.48317e-10	19.848	4.91162e-13	21.6983			1.50245e-12	21.4496	3.25674e-14	22.5597			GO:0000981,GO:0003674,GO:0003700,GO:0004879,GO:0004880,GO:0005488,GO:0005500,GO:0005515,GO:0005575,GO:0005622,GO:0005623,GO:0005634,GO:0006355,GO:0006357,GO:0007154,GO:0007165,GO:0008134,GO:0008150,GO:0008289,GO:0009719,GO:0009725,GO:0009755,GO:0009889,GO:0009891,GO:0009893,GO:0009987,GO:0010033,GO:0010468,GO:0010556,GO:0010557,GO:0010604,GO:0010628,GO:0010941,GO:0019219,GO:0019222,GO:0019840,GO:…
TRINITY_DN1291_c0_g2_i2	TRINITY_DN1291_c0_g2	*	Met	activity. It is involved in the biological process described with	1.36737e-11	21.0542	3.13374e-11	20.637			2.48317e-10	19.848	4.91162e-13	21.6983			1.50245e-12	21.4496	3.25674e-14	22.5597			GO:0000981,GO:0003674,GO:0003700,GO:0004879,GO:0004880,GO:0005488,GO:0005500,GO:0005515,GO:0005575,GO:0005622,GO:0005623,GO:0005634,GO:0006355,GO:0006357,GO:0007154,GO:0007165,GO:0008134,GO:0008150,GO:0008289,GO:0009719,GO:0009725,GO:0009755,GO:0009889,GO:0009891,GO:0009893,GO:0009987,GO:0010033,GO:0010468,GO:0010556,GO:0010557,GO:0010604,GO:0010628,GO:0010941,GO:0019219,GO:0019222,GO:0019840,GO:…
TRINITY_DN1291_c1_g2_i1	TRINITY_DN1291_c1_g2		.	CD151 molecule (Raph blood group)							6.78978e-07	2.63435					3.35646e-08	3.06485	4.87683e-12	3.71945			.
TRINITY_DN1291_c1_g2_i1	TRINITY_DN1291_c1_g2		.	CD151 molecule (Raph blood group)							6.78978e-07	2.63435					3.35646e-08	3.06485	4.87683e-12	3.71945			.
TRINITY_DN1291_c1_g2_i1	TRINITY_DN1291_c1_g2			CD151 molecule (Raph blood group)							6.78978e-07	2.63435					3.35646e-08	3.06485	4.87683e-12	3.71945			.
TRINITY_DN12911_c0_g1_i1	TRINITY_DN12911_c0_g1	*		Trypsin-like serine protease															2.92967e-07	2.17223			GO:0000003,GO:0001703,GO:0003002,GO:0003006,GO:0003674,GO:0003824,GO:0004175,GO:0004252,GO:0005575,GO:0005576,GO:0006508,GO:0006807,GO:0007154,GO:0007165,GO:0007166,GO:0007275,GO:0007276,GO:0007281,GO:0007292,GO:0007308,GO:0007309,GO:0007310,GO:0007311,GO:0007369,GO:0007370,GO:0007389,GO:0008063,GO:0008150,GO:0008152,GO:0008233,GO:0008236,GO:0009653,GO:0009790,GO:0009798,GO:0009950,GO:0009953,GO:…
TRINITY_DN1296_c0_g1_i3	TRINITY_DN1296_c0_g1	*		MYND finger			6.74347e-16	-41.0377	6.29849e-16	-41.1944			0.000798194	-17.9083	0.000703924	-19.5239							GO:0003674,GO:0005488,GO:0005515,GO:0005575,GO:0005622,GO:0005623,GO:0005737,GO:0008150,GO:0008270,GO:0009892,GO:0010468,GO:0010605,GO:0010629,GO:0019222,GO:0019899,GO:0042826,GO:0043167,GO:0043169,GO:0044424,GO:0044464,GO:0046872,GO:0046914,GO:0048519,GO:0050789,GO:0060255,GO:0065007
TRINITY_DN1296_c0_g1_i3	TRINITY_DN1296_c0_g1	*	.	MYND finger			6.74347e-16	-41.0377	6.29849e-16	-41.1944			0.000798194	-17.9083	0.000703924	-19.5239							GO:0003674,GO:0005488,GO:0005515,GO:0005575,GO:0005622,GO:0005623,GO:0005737,GO:0008150,GO:0008270,GO:0009892,GO:0010468,GO:0010605,GO:0010629,GO:0019222,GO:0019899,GO:0042826,GO:0043167,GO:0043169,GO:0044424,GO:0044464,GO:0046872,GO:0046914,GO:0048519,GO:0050789,GO:0060255,GO:0065007
TRINITY_DN1296_c0_g1_i3	TRINITY_DN1296_c0_g1	*	.	MYND finger			6.74347e-16	-41.0377	6.29849e-16	-41.1944			0.000798194	-17.9083	0.000703924	-19.5239							GO:0003674,GO:0005488,GO:0005515,GO:0005575,GO:0005622,GO:0005623,GO:0005737,GO:0008150,GO:0008270,GO:0009892,GO:0010468,GO:0010605,GO:0010629,GO:0019222,GO:0019899,GO:0042826,GO:0043167,GO:0043169,GO:0044424,GO:0044464,GO:0046872,GO:0046914,GO:0048519,GO:0050789,GO:0060255,GO:0065007
TRINITY_DN1296_c0_g1_i3	TRINITY_DN1296_c0_g1	*	.	MYND finger			6.74347e-16	-41.0377	6.29849e-16	-41.1944			0.000798194	-17.9083	0.000703924	-19.5239							GO:0003674,GO:0005488,GO:0005515,GO:0005575,GO:0005622,GO:0005623,GO:0005737,GO:0008150,GO:0008270,GO:0009892,GO:0010468,GO:0010605,GO:0010629,GO:0019222,GO:0019899,GO:0042826,GO:0043167,GO:0043169,GO:0044424,GO:0044464,GO:0046872,GO:0046914,GO:0048519,GO:0050789,GO:0060255,GO:0065007
TRINITY_DN13_c0_g1_i15	TRINITY_DN13_c0_g1	*	DCTN4	dyctin																	0.00195511	3.36909	GO:0000775,GO:0000776,GO:0000922,GO:0002376,GO:0002478,GO:0002495,GO:0002504,GO:0003674,GO:0005488,GO:0005515,GO:0005575,GO:0005622,GO:0005623,GO:0005634,GO:0005694,GO:0005737,GO:0005813,GO:0005815,GO:0005819,GO:0005829,GO:0005856,GO:0005868,GO:0005869,GO:0005875,GO:0006810,GO:0006888,GO:0006928,GO:0007017,GO:0007018,GO:0007097,GO:0008150,GO:0009987,GO:0015629,GO:0015630,GO:0016192,GO:0019882,GO:…
TRINITY_DN130_c1_g1_i1	TRINITY_DN130_c1_g1	*	MICAL2	Zinc ion binding															3.53539e-06	2.34715			GO:0000166,GO:0000902,GO:0000904,GO:0001947,GO:0002009,GO:0003007,GO:0003143,GO:0003674,GO:0003779,GO:0003824,GO:0004497,GO:0005488,GO:0005515,GO:0005575,GO:0005622,GO:0005623,GO:0005634,GO:0005654,GO:0005737,GO:0005829,GO:0005856,GO:0005886,GO:0006355,GO:0006357,GO:0006464,GO:0006790,GO:0006807,GO:0006928,GO:0006935,GO:0006996,GO:0007010,GO:0007015,GO:0007275,GO:0007368,GO:0007389,GO:0007399,GO:…
TRINITY_DN130_c1_g1_i4	TRINITY_DN130_c1_g1	*	HTT	huntingtin			0.00297846	5.92964					0.003032	5.2336			0.0128354	3.34822	0.000410065	5.75727			GO:0000003,GO:0000050,GO:0000052,GO:0000132,GO:0000226,GO:0000278,GO:0001672,GO:0001704,GO:0001707,GO:0001839,GO:0001840,GO:0001932,GO:0002009,GO:0002039,GO:0002790,GO:0003002,GO:0003008,GO:0003674,GO:0005102,GO:0005488,GO:0005515,GO:0005522,GO:0005575,GO:0005622,GO:0005623,GO:0005634,GO:0005654,GO:0005737,GO:0005768,GO:0005770,GO:0005773,GO:0005776,GO:0005783,GO:0005794,GO:0005814,GO:0005815,GO:…
TRINITY_DN130_c1_g1_i4	TRINITY_DN130_c1_g1	*	HTT	huntingtin			0.00297846	5.92964					0.003032	5.2336			0.0128354	3.34822	0.000410065	5.75727			GO:0000003,GO:0000050,GO:0000052,GO:0000132,GO:0000226,GO:0000278,GO:0001672,GO:0001704,GO:0001707,GO:0001839,GO:0001840,GO:0001932,GO:0002009,GO:0002039,GO:0002790,GO:0003002,GO:0003008,GO:0003674,GO:0005102,GO:0005488,GO:0005515,GO:0005522,GO:0005575,GO:0005622,GO:0005623,GO:0005634,GO:0005654,GO:0005737,GO:0005768,GO:0005770,GO:0005773,GO:0005776,GO:0005783,GO:0005794,GO:0005814,GO:0005815,GO:…
TRINITY_DN130_c1_g1_i4	TRINITY_DN130_c1_g1	*	HTT	huntingtin			0.00297846	5.92964					0.003032	5.2336			0.0128354	3.34822	0.000410065	5.75727			GO:0000003,GO:0000050,GO:0000052,GO:0000132,GO:0000226,GO:0000278,GO:0001672,GO:0001704,GO:0001707,GO:0001839,GO:0001840,GO:0001932,GO:0002009,GO:0002039,GO:0002790,GO:0003002,GO:0003008,GO:0003674,GO:0005102,GO:0005488,GO:0005515,GO:0005522,GO:0005575,GO:0005622,GO:0005623,GO:0005634,GO:0005654,GO:0005737,GO:0005768,GO:0005770,GO:0005773,GO:0005776,GO:0005783,GO:0005794,GO:0005814,GO:0005815,GO:…
TRINITY_DN130_c1_g1_i4	TRINITY_DN130_c1_g1	*	HTT	huntingtin			0.00297846	5.92964					0.003032	5.2336			0.0128354	3.34822	0.000410065	5.75727			GO:0000003,GO:0000050,GO:0000052,GO:0000132,GO:0000226,GO:0000278,GO:0001672,GO:0001704,GO:0001707,GO:0001839,GO:0001840,GO:0001932,GO:0002009,GO:0002039,GO:0002790,GO:0003002,GO:0003008,GO:0003674,GO:0005102,GO:0005488,GO:0005515,GO:0005522,GO:0005575,GO:0005622,GO:0005623,GO:0005634,GO:0005654,GO:0005737,GO:0005768,GO:0005770,GO:0005773,GO:0005776,GO:0005783,GO:0005794,GO:0005814,GO:0005815,GO:…
TRINITY_DN130_c1_g1_i6	TRINITY_DN130_c1_g1	*	MICAL2	Zinc ion binding															5.65449e-05	2.16428			GO:0000166,GO:0000902,GO:0000904,GO:0001947,GO:0002009,GO:0003007,GO:0003143,GO:0003674,GO:0003779,GO:0003824,GO:0004497,GO:0005488,GO:0005515,GO:0005575,GO:0005622,GO:0005623,GO:0005634,GO:0005654,GO:0005737,GO:0005829,GO:0005856,GO:0005886,GO:0006355,GO:0006357,GO:0006464,GO:0006790,GO:0006807,GO:0006928,GO:0006935,GO:0006996,GO:0007010,GO:0007015,GO:0007275,GO:0007368,GO:0007389,GO:0007399,GO:…
[truncated: 6,112 more rows]
